# Supplementary material for: Yeast lifespan variation correlates with cell growth and SIR2 expression
Source: PLoS One. 2018 Jul 6;13(7):e0200275. doi: 10.1371/journal.pone.0200275 (PMC6034835; doi:10.1371/journal.pone.0200275)
Supplement: S1 File — Datasets for all figures in the paper. Each sheet corresponds to a figure in respective order listed in the paper. (XLSX) [file pone.0200275.s009.xlsx]

## Sheet: Fig1
Fig1A and 1C			Fig1B
RLS			Bud (B)/Unbud (U)	RLS
26			U	2
26			B	21
1			U	4
1			U	5
45			B	40
51			U	7
27			U	7
42			B	37
17			U	8
58			B	29
1			U	8
1			B	17
21			U	8
46			U	9
40			U	9
8			U	9
12			U	10
25			U	10
32			U	10
37			U	10
42			U	10
29			U	11
32			U	11
30			U	11
41			U	11
39			U	11
44			U	11
49			U	11
45			U	11
41			B	19
17			B	20
45			U	12
19			B	17
20			U	12
17			U	12
21			B	15
15			U	12
38			B	23
39			B	30
44			U	12
39			U	12
36			?	13
41			U	13
23			B	30
30			U	13
48			U	13
18			U	13
44			B	22
34			B	39
18			U	13
30			B	40
49			B	36
54			U	13
11			B	14
59			U	14
22			U	14
31			U	14
26			B	36
17			B	27
40			U	14
60			U	14
60			U	14
40			B	24
40			U	14
27			U	14
39			B	48
44			U	14
36			B	20
38			B	44
25			U	15
44			U	15
34			U	15
17			B	8
14			B	44
42			U	15
37			B	47
45			B	31
25			B	41
44			B	8
57			U	16
33			U	16
34			B	21
34			B	12
36			B	12
41			B	53
27			U	16
48			U	16
19			U	16
21			U	16
53			U	16
24			U	17
18			?	17
28			B	47
17			U	17
48			U	17
43			B	40
31			U	17
44			U	17
29			U	17
29			B	39
17			B	46
20			U	17
30			U	17
44			U	17
36			U	17
42			B	31
14			B	20
8			U	17
36			U	17
27			B	44
40			B	33
59			U	18
18			U	18
18			U	18
48			U	18
44			B	51
13			B	35
50			U	18
37			B	8
47			U	19
31			U	19
27			B	20
41			U	19
50			U	19
25			B	39
30			U	19
21			U	19
8			U	19
12			U	19
38			B	38
12			U	19
33			U	19
24			B	40
53			B	14
53			?	20
25			U	20
47			U	20
25			U	20
43			B	17
47			B	19
46			B	24
28			B	18
40			U	20
40			U	20
17			B	20
26			U	20
38			B	35
60			B	26
17			B	48
20			U	20
17			U	20
39			U	20
27			B	49
46			B	25
50			U	21
50			B	17
31			B	38
37			U	21
29			B	27
37			U	21
48			U	21
20			B	30
44			B	21
53			U	21
33			U	21
36			B	17
33			B	29
37			?	22
37			U	22
51			B	50
30			U	22
22			B	22
36			B	30
35			U	22
8			U	22
51			U	22
32			B	20
20			U	22
25			B	20
39			U	22
48			U	22
30			U	22
38			B	16
43			B	29
25			U	23
25			B	37
53			B	12
40			U	23
59			U	23
46			B	25
42			U	23
23			U	23
23			U	23
38			B	36
57			B	21
13			B	16
43			U	24
48			U	24
14			?	24
14			U	24
20			B	28
19			U	24
35			B	30
17			B	39
47			U	24
16			U	24
29			B	24
11			B	35
22			B	27
19			B	33
13			B	21
44			U	25
54			U	25
13			U	25
22			U	25
24			U	25
44			U	25
30			U	25
18			B	13
18			B	21
21			B	23
55			B	24
24			?	26
48			B	21
14			U	26
14			U	26
31			B	18
46			B	31
12			U	26
48			U	26
20			U	26
48			B	50
35			U	26
4			U	26
38			B	52
39			U	26
39			B	18
36			B	17
42			U	27
39			B	3
47			B	40
37			B	7
51			U	27
23			B	22
27			B	54
48			U	27
37			U	27
46			B	23
42			U	27
13			U	27
18			U	27
26			U	27
48			U	27
49			U	27
43			U	27
43			B	22
20			U	27
30			U	27
49			U	28
53			U	28
36			U	28
29			U	28
23			B	27
9			U	28
37			U	28
43			B	47
37			B	31
38			B	32
48			U	29
25			B	15
17			B	26
22			U	29
43			U	29
38			U	29
27			B	28
19			B	34
30			U	29
24			?	30
52			U	30
45			?	30
22			B	44
58			B	16
21			U	30
46			U	30
15			B	31
49			B	49
50			B	31
43			U	30
26			B	27
20			B	30
21			U	30
32			U	30
17			U	30
38			B	30
21			U	30
32			U	30
32			U	30
48			U	31
12			B	35
17			B	40
42			B	44
43			B	42
11			B	27
38			U	31
52			B	60
35			U	31
32			U	31
34			B	14
34			B	30
22			U	31
11			U	31
39			B	34
29			U	32
28			U	32
29			U	32
50			U	32
54			B	59
57			U	32
49			B	28
36			U	32
20			B	46
40			U	33
13			U	33
33			B	35
18			U	33
44			U	33
44			U	33
48			U	33
22			B	26
34			U	33
30			B	32
40			U	33
14			U	33
2			B	23
40			U	34
54			U	34
29			B	46
7			U	34
34			U	34
38			U	34
56			B	46
20			U	34
20			B	44
28			U	34
16			U	34
19			U	34
29			U	34
21			U	34
48			U	34
25			U	34
13			U	34
20			U	35
20			B	23
37			B	16
37			U	35
18			B	29
45			B	18
10			U	35
23			U	35
34			B	44
26			U	35
26			U	35
44			U	36
53			B	13
12			B	15
12			U	36
36			U	36
25			B	26
34			U	36
39			U	36
35			U	36
35			U	36
27			U	36
27			B	33
35			U	36
14			B	12
16			U	36
16			U	36
28			U	36
30			U	36
32			B	31
32			U	37
33			U	37
19			U	37
53			B	26
39			U	37
44			U	37
35			U	37
19			U	37
24			U	37
22			U	37
22			U	37
19			U	37
42			U	37
12			U	37
34			U	38
41			B	54
41			U	38
24			U	38
43			U	38
26			U	38
32			U	38
39			U	38
11			B	36
43			U	38
40			U	38
42			U	38
35			U	38
39			B	41
33			U	38
37			U	38
27			U	38
27			U	39
27			U	39
44			U	39
57			U	39
51			U	39
39			U	39
17			B	49
50			U	39
41			U	39
43			U	39
21			B	19
39			B	57
13			U	39
51			U	39
21			U	39
41			U	39
43			U	39
53			B	22
23			U	40
23			B	26
19			B	13
25			U	40
24			B	15
46			U	40
15			U	40
31			B	34
21			U	40
33			U	40
17			U	40
54			U	40
47			B	16
59			U	40
51			U	40
50			U	40
50			U	40
18			U	40
31			B	20
14			U	40
50			B	24
38			U	40
21			B	24
52			U	41
46			U	41
18			U	41
21			U	41
21			B	40
13			U	41
57			U	41
57			U	41
20			U	41
30			U	41
48			B	24
48			U	41
51			U	41
17			U	41
18			U	41
25			U	41
25			U	41
26			U	41
20			U	41
10			U	41
51			U	41
41			U	42
34			U	42
35			U	42
40			U	42
41			U	42
24			U	42
24			U	42
47			U	42
7			U	42
40			U	42
25			U	42
44			B	14
22			U	42
21			U	43
14			B	25
40			U	43
54			U	43
63			U	43
27			U	43
42			U	43
39			U	43
54			U	43
31			U	43
29			U	43
30			B	59
50			U	43
46			U	43
40			U	43
17			U	44
41			B	38
23			B	15
49			U	44
20			U	44
20			U	44
22			U	44
27			B	12
47			U	44
47			U	44
31			B	26
31			U	44
42			U	44
42			U	44
32			U	44
24			U	44
43			U	44
39			U	44
39			U	44
50			U	44
50			U	44
47			U	44
15			U	44
46			U	44
49			B	25
20			B	13
26			U	44
28			U	44
43			U	44
46			B	46
38			U	44
34			U	44
41			U	45
22			U	45
34			U	45
37			U	45
37			U	45
44			U	45
47			U	45
19			U	45
19			U	45
23			U	45
15			U	45
11			B	34
27			U	45
20			B	24
41			B	17
33			B	59
48			B	21
16			B	36
23			U	46
31			U	46
50			U	46
31			U	46
30			U	46
43			U	46
47			U	46
19			U	46
22			U	46
49			U	46
31			U	46
31			U	46
27			U	46
40			U	46
47			U	46
47			U	46
39			B	14
39			B	23
7			U	47
30			U	47
44			B	43
9			B	25
35			U	47
49			U	47
45			U	47
40			U	47
30			B	19
44			U	47
18			U	47
42			U	47
28			U	47
28			U	47
45			U	47
55			U	47
18			U	47
8			U	48
38			U	48
41			?	48
53			U	48
33			B	61
29			U	48
19			U	48
27			U	48
40			U	48
27			U	48
38			U	48
30			B	20
30			U	48
21			U	48
21			U	48
60			U	48
25			U	48
3			U	48
14			U	48
24			U	48
34			U	48
7			U	48
31			U	48
30			U	48
34			U	48
33			U	48
38			U	49
17			B	11
42			U	49
59			U	49
22			U	49
40			U	49
16			U	49
16			U	49
71			U	49
28			U	49
39			U	49
34			B	13
35			B	14
35			U	49
10			U	49
12			U	49
40			U	50
43			U	50
34			B	15
44			B	20
46			U	50
43			U	50
35			U	50
24			U	50
44			U	50
44			U	50
5			U	50
26			U	50
11			U	50
36			U	50
50			U	50
32			U	50
23			U	51
23			U	51
23			U	51
21			U	51
21			U	51
46			U	51
20			U	51
46			B	22
14			U	51
44			U	51
25			U	51
37			U	51
9			U	51
46			U	51
31			U	51
37			B	27
47			U	52
17			U	52
17			U	52
15			B	29
38			U	53
60			U	53
60			U	53
31			U	53
27			U	53
42			U	53
42			U	53
48			U	53
23			U	53
23			U	53
46			U	53
46			U	53
18			U	53
29			U	53
44			B	31
16			U	54
36			B	31
29			U	54
25			U	54
18			U	54
24			U	54
44			U	54
44			U	54
26			U	54
13			U	55
15			U	55
53			U	55
26			U	55
37			U	56
16			U	56
33			U	57
17			U	57
12			U	57
31			U	57
65			U	57
26			U	57
46			U	57
14			B	32
26			U	58
50			U	58
20			U	58
54			U	58
36			B	40
23			U	59
27			U	59
51			U	59
48			B	43
19			U	59
46			B	45
33			U	60
35			U	60
20			U	60
19			B	46
19			U	61
26			B	46
11			U	62
49			U	63
49			U	64
41			U	65
30			U	71
56
61
24
24
40
19
57
22
19
26
50
34
40
19
13
16
15
48
34
34
34
16
20
24
41
9
9
31
12
40
58
24
29
35
35
44
40
24
14
42
23
44
45
30
33
46
34
34
40
32
25
32
45
59
14
41
57
57
35
49
38
15
32
32
48
57
12
45
26
25
53
53
17
4
15
28
30
23
46
26
33
26
47
49
26
46
16
11
34
34
53
41
54
67
67
2
10
41
12
43
27
45
48
13
44
46
46
16
34
40
44
44
34
39
24
11
29
16
2
48
48
17
39
49
12
29
27
59
38
58
21
36
14
14
4
22
28
38
23
43
43
27
25
42
8
19
3
18
18
8
21
17
61
26
20
47
4
13
27
18
5
48
21
15
3
20
2
6
3
6
4
7
1
19
18
21
2
5
12
5
6
4
12
2
19
3
2
7
6
10
1
11

## Sheet: Fig2
Fig2A				Fig2B				Fig2C						Fig2D				Fig2E							Fig2F
Decile birth size (microns)	Decile RLS			Birth (microns)	RLS			5.5 - 7.05 microns	7.05 - 8.55 microns	8.55 - 10.05 microns	10.05 - 11.56 microns			birth size (microns)	RLS			Small WT 1 (microns)	Small WT 2 (microns)	WT (microns)	Large WT 1 (microns)	Large WT 2 (microns)			Small WT 1 RLS	Small WT 2 RLS	WT RLS	Large WT 1 RLS	Large WT 2 RLS
5.59224	27.8145			5.54667	26			RLS	RLS	RLS	RLS			5.54667	26			7.07333	7.44667	6.95667	7.69667	8.70667			20	44	21	17	21
6.25415	30.0511			5.54667	26			26	34	48	6			5.54667	26			6.49667	6.83	7.26667	7.38				46	53	53	61	8
6.54225	28.281			5.62333	1			26	37	21	10			5.62333	1			6.46333	7.18333	6.76	7.68667				50	44	11	16	14
6.78453	27.8			5.62333	1			1	37	15	1			5.62333	1			6.34667	7.09	6.69	8.14667	10.5			25	49	48	49	17
7.00678	24.1496			5.85	45			1	44	3	11			5.85	45			6.70667	7.88667		9.12	9.81667			22	38	48	28	20
7.22493	21.8686			5.90333	51			45	47	20				5.90333	51			7.02	7.29667	7.36333	8.34333	9.50333			17	50	61	15	15
7.53173	17.6			5.93	27			51	19	2				5.93	27			6.51333	7	7.31333	8.39667	9.57333			38	44	27	10	12
7.91815	13.9891			5.94333	42			27	19	6				5.94333	42			6.34	7.13667	6.90667	7.36	10.2933			14	34	43	40	11
8.57794	12.7445			5.96	17			42	23	3				5.96	17			7.41333	7.06		6.58333	8.96667			16	19	36	23	27
10.0279	11.7883			5.99333	58			17	15	6				5.99333	58			6.58333	6.34		7.59	10.6267			53	37	36	31	13
				6.02667	1			58	11	4				6.02667	1			6.80667	6.66333		8.02667	9.52667			56	20	44	38	26
				6.02667	1			1	27	7				6.02667	1			6.29	7.27667	7.84667	6.73667				59	33	14	50	17
				6.05	21			1	41	1				6.05	21			7.37667	6.30667		6.80333				50	17	22	4	22
				6.05	46			46	20	19				6.05	46			6.23667	7.39	7.58667	6.86				36	19	26	25	26
				6.06333	40			21	33	18				6.06333	40			6.18	7.18667	7.04333	6.71333	8.87667			45	44	28	44	24
				6.07333	8			40	48	21				6.07333	8			6.78	6.21	8.15333	7.88333				49	17	10	39	17
				6.08	12			8	23	2				6.08	12			6.21333	7.04333	8.23667	7.86	9.48333			15	26	61	7	24
				6.09333	25			12	50	5				6.09333	25			6.48667	6.47667	7.19667	7.91667	9.05667			25	12	47	3	29
				6.11667	32			25	16	12				6.11667	32			6.70667	6.72	6.96667	7.78333				25	24	50	33	26
				6.13667	37			32	31	5				6.13667	37			7.02667	6.22		7.14333	9.3			47	39	13	43	28
				6.13667	42			37	31	6				6.13667	42			6.81667	6.29667	6.76333	7.21333	8.81			21	31	47	48	15
				6.14	29			42	30	4				6.14	29			6.31667	6.64333	6.09333	7.86333				39	55	38	39	25
				6.14333	32			29	43	12				6.14333	32			6.13667	6.51333	6.55	7.84667	9.03			42	60	25	7	13
				6.15	30			32	47	2				6.15	30			6.38667	6.71667	7.10333	7.61	9.29333			18	30	30	27	28
				6.16333	41			30	19	19				6.16333	41			6.70333	6.55333	7.54333	7.01333				48	22	30	38	8
				6.16333	39			41	49	3				6.16333	39			6.75667	6.69333	7.48667	7.84	9.32333			43	36	12	17	14
				6.16667	44			39	22	2				6.16667	44			6.73333	6.54333	6.94	7.86	9.46333			21	53	33	35	8
				6.17	49			44	31	7				6.17	49			7.24	6.79667	6.85	7.24333	8.86667			44	22	59	46	3
				6.18	45			49	31					6.18	45			6.69333	6.47	7.29667	7.36667	8.77			49	8	39	20	22
				6.18333	41			45	27					6.18333	41			7.02667	7.27	7.80333	7.51333	8.88333			27	37	26	45	2
				6.18667	17			41	40					6.18667	17			6.79667	7.34333	7.03333	7.23	9.13333			30	26	59	43	14
				6.19333	45			17	47					6.19333	45			7.22667	6.28333	7.14667	7.35				48	11	32	21	11
				6.19667	19			45	47					6.19667	19			6.6	6.40667	7.78667	7.51333	7.69			43	44	22	46	25
				6.20667	20			19	39					6.20667	20			5.99333	6.63		7.08667	9.48			58	22	17	51	16
				6.21	17			20	39					6.21	17			6.25333	7.00333	6.76333	7.09				48	22	35	10	26
				6.21333	21			17	30					6.21333	15			6.25	7.58667		7.67667	10.5367			41	33	52	38	15
				6.21333	15			21	7					6.21333	21			6.79667	6.52333	7.34667	7.64333	9.16667			14	50	33	38	18
				6.22	38			15	44					6.22	38			6.45333	7.11667	6.96667	6.96333	9.47333			50	41	11	52	19
				6.22	39			38	49					6.22	39			6.47	6.18667	7.17333	8.08	9.39667			30	17	15	44	14
				6.23667	44			39	35					6.23667	36			7.92	6.71667		8.08333	10.3833			27	19	10	45	11
				6.23667	39			44	45					6.23667	39			6.70333	6.99667	7.36667	7.96667	10.3767			38	47	40	18	14
				6.23667	36			39	40					6.23667	44			6.51	6.65333		7.89333	9.48			17	46	20	48	23
				6.25	41			36	30					6.25	41			7.01333	7.22667	7.21667	7.67	10.1267			30	27	46	46	24
				6.25333	23			41	9					6.25333	23			6.45	6.88667		7.35667	9.14667			48	33	15	17	21
				6.25333	30			23	44					6.25333	30			7.59333	6.78	7.04333	7.51667	10.3467			49	54	46	17	14
				6.25333	48			30	18					6.25333	48			6.36333	6.78		6.97				33	57	40	12	18
				6.25667	18			48	42					6.25667	18			6.31667	7.13333		7.99667	9.97			44	60	11	35	26
				6.25667	44			44	55					6.25667	44			6.91667	6.91		7.50333	8.86667			43	21	40	15	25
				6.26333	34			18	45					6.26333	34			6.52667	6.37333	7.38333	7.52	8.54667			31	36	40	23	12
				6.27333	18			34	28					6.27333	18			6.86667	6.80333	7.10333	7.79667	9.61333			12	38	9	15	10
				6.27333	30			18	28					6.27333	30			6.15	7.11667	7.11333	8.89333	9.28			30	8	45	48	31
				6.27333	49			30	18					6.27333	49			6.81333	6.67667	7.92333	7.22333	10.2867			16	51	42	51	13
				6.28333	54			49	38					6.28333	54			6.18333	7.50333	6.83333	7.73667	9.69333			41	41	36	35	27
				6.28333	11			54	53					6.28333	11			6.38333	7.04333	7.09333	7.19				24	46	27	13
				6.29	59			11	41					6.29	59			6.64667		6.43667	6.90667				24		36	38
				6.29667	22			59	8					6.29667	22			6.6		6.90667	7.91333				48		17	24
				6.29667	31			22	33					6.29667	26			6.46333		6.79333	7.51333				41		44	40
				6.29667	26			31	29					6.29667	31			6.58		6.98	7.53333				38		10	44
				6.30667	17			26	19					6.30667	17			5.93		7.01333	7.24667				27		50	42
				6.31333	40			17	27					6.31333	40			6.68333		6.66667	7.06333				37		4	29
				6.31333	60			40	40					6.31333	60			7.07667		6.40667					16		17
				6.31333	60			60	27					6.31333	60			6.34		6.77333					17		39
				6.31667	40			60	38					6.31667	27			6.52667		7.29					37		31
				6.31667	40			40	30					6.31667	39					7.78667							49
				6.31667	27			40	30					6.31667	40					7.1							30
				6.31667	39			39	21					6.31667	40					6.73333							46
				6.31667	44			44	21					6.31667	44					6.65333							31
				6.32	36			27	60					6.32	36					6.54333							20
				6.32	38			36	25					6.32	38					7.40667							34
				6.32333	25			38	14					6.32333	25					6.62667							54
				6.32333	44			25	34					6.32333	44					7.10333							49
				6.32667	34			44	24					6.32667	34					6.78							29
				6.34	17			34	3					6.34	14												47
				6.34	14			42	31					6.34	17					6.57667							48
				6.34	42			37	30					6.34	37					6.23667							44
				6.34	37			17	34					6.34	42					6.75667							12
				6.34333	45			14	33					6.34333	45					7.02333							22
				6.34667	25			45	7					6.34667	25					6.85							19
				6.34667	44			25	38					6.34667	44					6.27333							30
				6.35	57			44	42					6.35	57					7.31667							51
				6.36333	33			57	59					6.36333	33					6.59							46
				6.36333	34			33	17					6.36333	34					6.66333							48
				6.36333	34			34	22					6.36333	34					7.40667							34
				6.37333	36			34	40					6.37333	36					7.59667							46
				6.37333	41			36	16					6.37333	41					6.84667							30
				6.37667	27			41	16					6.37667	27					7.72667							34
				6.37667	48			48	71					6.37667	48					7.61333							54
				6.38333	19			27	28					6.38333	19					7.51333							49
				6.38333	21			21	39					6.38333	21					6.84333							21
				6.38333	53			19	34					6.38333	53					7.35							41
				6.38333	24			53	35					6.38333	24					6.63							24
				6.38667	18			24	35					6.38667	18					6.72667							58
				6.39	28			18	10					6.39	28					7.31667							48
				6.39333	17			28	40					6.39333	17					7.71333							16
				6.39333	48			48	12					6.39333	43					7.61333							41
				6.39333	43			43	43					6.39333	48					6.97667							17
				6.39667	31			17	44					6.39667	31					7.13							27
				6.39667	44			44	34					6.39667	44					6.98							3
				6.40333	29			31	46					6.40333	29					6.75667							42
				6.40333	29			29	43					6.40333	29					7.24333							16
				6.40667	17			29	35					6.40667	17					7.65333							41
				6.40667	20			17	44					6.40667	20					7.1							7
				6.40667	30			30	24					6.40667	30					7.67667							48
				6.40667	44			44	44					6.40667	44					6.97333							51
				6.41	36			20	5					6.41	36					7.11667							38
				6.41667	42			36	26					6.41667	42					7.10333							45
				6.42333	14			42	50					6.42333	14					6.61333							19
				6.42667	8			14	36					6.42667	8					7.15							40
				6.43667	36			8	11					6.43667	36					7.44333							29
				6.44	27			36	32					6.44	27					7.41667							41
				6.44	40			40	23					6.44	40					6.85667							35
				6.44333	59			27	23					6.44333	59					7.17333							12
				6.45	18			59	23					6.45	18					6.56333							8
				6.45	18			48	46					6.45	18					7.72667							39
				6.45	48			44	21					6.45	44					7.01667							40
				6.45	44			18	21					6.45	48					6.98							51
				6.45333	13			18	46					6.45333	13					6.25667							44
				6.45333	50			13	20					6.45333	50					6.46333							31
				6.45667	37			50	44					6.45667	37					6.35							57
				6.46	47			37	14					6.46	47					7.39333							13
				6.46333	31			47	37					6.46333	27					7.00667							14
				6.46333	27			31	25					6.46333	31					6.39333							48
				6.46333	41			27	9					6.46333	41					6.48667							47
				6.46333	50			41	46					6.46333	50					7.18667							35
				6.46667	25			50	31					6.46667	25					6.38333							53
				6.47	30			25	47					6.47	30					6.93667							17
				6.47	21			30	37					6.47	8					7.68667							13
				6.47	8			21	17					6.47	21					6.38333							21
				6.47667	12			8	17					6.47667	12					6.84333							35
				6.47667	38			38	15					6.47667	38					7.18667							43
				6.48	12			12	38					6.48	12					6.8							54
				6.48333	33			12	60					6.48333	33					7.04							43
				6.48333	24			33	60					6.48333	24					6.56							35
				6.48333	53			53	31					6.48333	53					7.82333							36
				6.48333	53			53	42					6.48333	53					7.06667							11
				6.48667	25			24	42					6.48667	25					6.17							49
				6.48667	47			47	48					6.48667	47					6.44333							59
				6.49	25			25	27					6.49	25					6.69333							53
				6.49333	43			25	46					6.49333	43					7.01							54
				6.49333	47			47	46					6.49333	47					7.22333							15
				6.49667	46			43	23					6.49667	46					7.61333							53
				6.50333	28			46	23					6.50333	28					6.37333							41
				6.50667	40			28	18					6.50667	40					7.08333							19
				6.50667	40			40	29					6.50667	40					6.32							36
				6.51	17			40	44					6.51	17					7.48667							30
				6.51333	26			17	16					6.51333	26					7.24333							36
				6.51333	38			26	36					6.51333	38					6.77333							11
				6.51333	60			38	29					6.51333	60					7.58							46
				6.51667	17			60	25					6.51667	17												8
				6.51667	20			17	18					6.51667	20												44
				6.52	17			20	44					6.52	17					6.46							47
				6.52	39			17	44					6.52	39					6.54333							36
				6.52333	27			39	24					6.52333	27					6.49333							47
				6.52333	46			46	26					6.52333	46					7.25667							26
				6.52333	50			50	13					6.52333	50					7.86333							22
				6.52333	50			27	53					6.52333	50					7.32							33
				6.52667	31			50	15					6.52667	31					6.82667							45
				6.52667	37			31	37					6.52667	37					6.37667							27
				6.53333	29			37	26					6.53333	29					6.42333							14
				6.53667	37			29	16					6.53667	37					7.12667							40
				6.53667	48			37	33					6.53667	48					6.73667							50
				6.54333	20			48	17					6.54333	20					6.54667							33
				6.54333	44			20	12					6.54333	33					6.65667							48
				6.54333	53			44	31					6.54333	44					6.81667							29
				6.54333	33			53	65					6.54333	53					6.91333							51
				6.54333	36			33	26					6.54333	36					7.67667							45
				6.54667	33			36	46					6.54667	33					7.14333							42
				6.54667	37			33	14					6.54667	37					6.47667							38
				6.54667	37			37	26					6.54667	37					6.80333							7
				6.55	51			37	50					6.55	30					6.79							33
				6.55	30			51	54					6.55	51					6.87667							32
				6.55333	22			30	20					6.55333	22					6.53667							48
				6.55667	36			22	36					6.55667	36					6.64333							18
				6.56	35			36	23					6.56	35					6.98333							34
				6.56333	8			35	27					6.56333	8					7.37333							19
				6.56333	51			8	51					6.56333	51												64
				6.56333	32			51	48					6.56333	32												27
				6.56667	20			32	19					6.56667	20					7.19667							32
				6.57	25			20	46					6.57	25					7.19667							26
				6.57333	39			25	33					6.57333	39					6.56333							32
				6.57667	48			39	35					6.57667	48					6.94							47
				6.58	30			48	20					6.58	30					7.4							48
				6.58	38			30	19					6.58	38					6.39333							17
				6.58	43			38	19					6.58	43					7.22							37
				6.58333	25			43	26					6.58333	25					7.15667							28
				6.58333	25			53	11					6.58333	25					6.52333							50
				6.58333	53			25	49					6.58333	53					7.14							31
				6.58667	40			25	49					6.58667	40					6.55							51
				6.58667	59			40	41					6.58667	59					7.13667							14
				6.59	46			59	30					6.59	42					7.19667							5
				6.59	42			46	56					6.59	46					7.29333							26
				6.59333	23			42	61					6.59333	23					7.07							27
				6.59333	23			57	40					6.59333	23					6.9							51
				6.59333	38			38	24					6.59333	38					6.67333							42
				6.59333	57			23	24					6.59333	57					6.51667							20
				6.59667	13			23	57					6.59667	13					6.84667							28
				6.6	43			13	19					6.6	43					7.29667							14
				6.6	48			43	22					6.6	48												50
				6.60667	14			48	19					6.60667	14					6.89333							44
				6.60667	14			20	26					6.60667	14					6.55667							36
				6.60667	20			14	50					6.60667	20					7.36667							57
				6.61333	19			14	34					6.61333	17					6.86333							19
				6.61333	35			35	40					6.61333	19					6.80333							34
				6.61333	17			19	19					6.61333	35												45
				6.61333	47			17	13					6.61333	47					7.66							12
				6.61667	16			47	16					6.61667	11					7.88667							23
				6.61667	29			29	15					6.61667	16					6.93333							46
				6.61667	11			16	48					6.61667	29					6.51667							17
				6.62	22			11	34					6.62	19					6.69							49
				6.62	19			22	34					6.62	22					6.25333							23
				6.62333	13			19	34					6.62333	13					6.75667							17
				6.62333	44			13	16					6.62333	44					6.94333							51
				6.62667	54			44	20					6.62667	54												36
				6.63	13			54	41					6.63	13					6.91667							53
				6.63	22			13	24					6.63	22												48
				6.63	24			22	9					6.63	24					7.69333							44
				6.63333	44			24	9					6.63333	44					7.10333							35
				6.64	30			44	31					6.64	30					7.58667							47
				6.64333	18			30	12					6.64333	18					7.63333							10
				6.64333	18			18	40					6.64333	18					7.11							42
				6.64333	21			55	58					6.64333	21					6.85667							24
				6.64333	55			21	24					6.64333	55					7.20667							44
				6.64667	24			18	29					6.64667	24					7.04667							38
				6.64667	48			24	35					6.64667	48					7.43							12
				6.64667	14			48	35					6.64667	14					7.20667							20
				6.65	14			14	44					6.65	14												34
				6.65333	31			14	40					6.65333	31					6.83							34
				6.65333	46			46	24					6.65333	46					7.32667							35
				6.65667	12			31	14					6.65667	12					6.7							9
				6.65667	48			48	42					6.65667	48					8.01							19
				6.66333	20			12	23					6.66333	20					7.37							22
				6.66333	48			48	44					6.66333	48					6.77333							22
				6.66333	35			20	45					6.66333	35					7.53667							48
				6.66667	4			35	30					6.66667	4					7.05333							44
				6.66667	38			38	33					6.66667	38					7.29333							46
				6.67	39			4	46					6.67	39					6.85333							44
				6.67	39			39	34					6.67	39					7.46							14
				6.67	36			39	34					6.67	36					6.41							36
				6.67333	42			36	40					6.67333	39					6.95333							38
				6.67333	39			42	32					6.67333	42					7.51333							38
				6.67667	47			39	25					6.67667	47					6.91							39
				6.67667	37			47	32					6.67667	37					7.14							33
				6.67667	51			37	45					6.67667	51					7.27							16
				6.68	23			51	59					6.68	23					7.07667							50
				6.68333	27			23	14					6.68333	27					7.05667							47
				6.68333	48			48	41					6.68333	37					7.55667							26
				6.68333	37			27	57					6.68333	48					7.6							11
				6.68667	46			37	57					6.68667	42					7.59667							26
				6.68667	42			46	35					6.68667	46					7.24333							29
				6.68667	13			42	49					6.68667	13					6.80667							20
				6.68667	18			26	38					6.68667	18					8.21333							20
				6.68667	26			13	15					6.68667	26					6.88667							39
				6.69	48			18	32					6.69	43					7.36667							19
				6.69	49			48	32					6.69	43					7.49667							59
				6.69	43			49	48					6.69	48					7.22							47
				6.69	43			43	57					6.69	49					6.76667							35
				6.69333	20			43	12					6.69333	20					6.62							22
				6.69333	30			53	45					6.69333	30					7.30333							36
				6.69333	49			30	26					6.69333	49					7.41667							20
				6.69333	53			49	53					6.69333	53					7.81333							21
				6.69333	36			20	53					6.69333	36					7.07333							41
				6.69667	29			36	25					6.69667	23					6.52							39
				6.69667	23			29	17					6.69667	29					7.10667							18
				6.7	9			23	4					6.7	9					7.24667							18
				6.7	37			37	28					6.7	37					6.97667							20
				6.7	43			43	30					6.7	43					7.32							46
				6.70333	37			9	15					6.70333	37					7.04							47
				6.70333	38			37	46					6.70333	38					7.49							25
				6.70333	48			38	23					6.70333	48												16
				6.70667	25			48	26					6.70667	25					7.45							40
				6.70667	17			25	47					6.70667	17					7.49							32
				6.70667	22			17	33					6.70667	22					7.47333							23
				6.71	43			22	26					6.71	43					7.49							40
				6.71333	38			43	49					6.71333	38					7.51667							15
				6.71667	27			38	26					6.71667	27					7.07667							31
				6.71667	19			27	46					6.71667	19												31
				6.71667	30			30	16					6.71667	30					7.54							57
				6.72	24			19	11					6.72	24					7.41667							24
				6.72667	52			24	34					6.72667	22					7.21333							37
				6.72667	45			52	34					6.72667	45					7.13							38
				6.72667	22			45	53					6.72667	52					7.19667							23
				6.72667	58			58	41					6.72667	58					6.95							14
				6.73333	21			22	54					6.73333	21					6.87							34
				6.73333	46			46	67					6.73333	46					7.22667							31
				6.73667	15			21	67					6.73667	15					6.68667							46
				6.73667	49			15	2					6.73667	49					6.64667							48
				6.73667	50			49	10					6.73667	50					6.58667							40
				6.74	43			50	41					6.74	26					6.93667							21
				6.74	26			43	12					6.74	43					7.09							22
				6.74	20			26	43					6.74	20												16
				6.74333	21			20	48					6.74333	17					7.20667							14
				6.74333	32			32	45					6.74333	21					7.59667							16
				6.74333	17			21	27					6.74333	32					6.77333							29
				6.74333	38			38	13					6.74333	38					6.74							26
				6.75	21			17	44					6.75	21					6.64333							18
				6.75333	32			21	46					6.75333	32					7.67667							27
				6.75333	32			32	46					6.75333	32					6.99							41
				6.75333	48			32	16					6.75333	48					7.01333							46
				6.75667	12			48	34					6.75667	12					6.79333							48
				6.75667	17			12	40					6.75667	17					6.52333							27
				6.75667	42			17	44					6.75667	42					7.11667							53
				6.75667	43			42	44					6.75667	43					7.17333							40
				6.76	11			43	39					6.76	11					6.84							27
				6.76333	38			11	34					6.76333	38					6.95							18
				6.76333	52			52	24					6.76333	52					7.00667							40
				6.76667	35			38	11					6.76667	35					7.02667							47
				6.77	32			35	29					6.77	32					6.68667							42
				6.77	34			32	16					6.77	34					7.04333							15
				6.77	34			34	2					6.77	34					6.77667							28
				6.77333	22			34	48					6.77333	11					6.60667							20
				6.77333	11			22	48					6.77333	22					6.93							19
				6.77333	39			39	39					6.77333	29					6.83333							34
				6.77333	29			11	49					6.77333	39					7.71333							34
				6.77667	28			29	17					6.77667	28					7.24							29
				6.78	29			28	12					6.78	29					7.06333							23
				6.78	50			29	29					6.78	49					6.67667							47
				6.78	54			50	27					6.78	50					7.39333							16
				6.78	57			54	59					6.78	54					7.81							58
				6.78	49			57	38					6.78	57					7.56							25
				6.78333	36			49	58					6.78333	36					6.84667							33
				6.78333	20			36	21					6.78333	20					6.93333							31
				6.78333	40			40	36					6.78333	40					6.91667							41
				6.78667	13			20	14					6.78667	13					7.57333							15
				6.79	33			13	14					6.79	18					7.57333							30
				6.79	18			33	4					6.79	33					6.74333							21
				6.79333	44			18	22					6.79333	44					6.79667							40
				6.79333	44			44	28					6.79333	44					7.5							14
				6.79333	48			44	38					6.79333	48					7.46667							42
				6.79667	22			48	43					6.79667	14					7.01							39
				6.79667	34			34	43					6.79667	22					7.45667							24
				6.79667	30			40	23					6.79667	30					6.83333							25
				6.79667	40			22	27					6.79667	34					7.26							13
				6.79667	14			30	25					6.79667	40					7.36							30
				6.8	2			14	42					6.8	2					7.66							43
				6.8	40			40	8					6.8	40					7.79667							27
				6.8	54			54	19					6.8	54					7.78667							39
				6.8	29			2	3					6.8	29					8.56667							48
				6.80333	7			29	18					6.80333	7					6.99							40
				6.80333	34			34	18					6.80333	34					7.28667							12
				6.80333	38			38	8					6.80333	38												21
				6.80667	56			7	21					6.80667	56					7.39333							15
				6.80667	20			56	17					6.80667	20					7.73667							24
				6.81	20			20	61					6.81	20												41
				6.81333	28			20	26					6.81333	16					7.04667							40
				6.81333	16			28	20					6.81333	28					7.86333							28
				6.81667	19			16	47					6.81667	19					7.83333							14
				6.81667	29			29	4					6.81667	21					7.55333							45
				6.81667	21			19	13					6.81667	29					7.80667							38
				6.82	48			21	27					6.82	48
				6.82	25			48	18					6.82	25
				6.82333	13			25	5					6.82333	13
				6.82333	20			13						6.82333	20
				6.82333	20			20						6.82333	20
				6.82667	37			20						6.82667	18
				6.82667	37			37						6.82667	37
				6.82667	18			37						6.82667	37
				6.82667	45			45						6.82667	45
				6.83	10			18						6.83	10
				6.83	23			34						6.83	23
				6.83	34			23						6.83	34
				6.83	26			10						6.83	26
				6.83	26			26						6.83	26
				6.83	44			26						6.83	44
				6.83	53			44						6.83	53
				6.83333	12			53						6.83333	12
				6.83333	12			36						6.83333	12
				6.83333	36			34						6.83333	25
				6.83333	25			12						6.83333	34
				6.83333	34			12						6.83333	36
				6.83667	39			25						6.83667	39
				6.83667	35			39						6.83667	35
				6.83667	35			35						6.83667	35
				6.84	27			35						6.84	27
				6.84333	27			27						6.84333	14
				6.84333	35			27						6.84333	27
				6.84333	14			35						6.84333	35
				6.84667	16			14						6.84667	16
				6.84667	16			28						6.84667	16
				6.84667	28			30						6.84667	28
				6.84667	30			32						6.84667	30
				6.84667	32			16						6.84667	32
				6.84667	32			16						6.84667	32
				6.84667	33			32						6.84667	33
				6.85	19			33						6.85	19
				6.85	53			19						6.85	39
				6.85	39			53						6.85	53
				6.85333	44			39						6.85333	44
				6.85667	35			44						6.85667	19
				6.85667	19			35						6.85667	22
				6.85667	24			24						6.85667	22
				6.85667	22			19						6.85667	24
				6.85667	22			22						6.85667	35
				6.86333	19			22						6.86333	19
				6.86333	42			42						6.86333	42
				6.86667	12			19						6.86667	12
				6.87	34			12						6.87	34
				6.87	41			34						6.87	41
				6.87	41			41						6.87	41
				6.87333	24			41						6.87333	24
				6.87333	43			43						6.87333	43
				6.87667	26			24						6.87667	26
				6.87667	32			26						6.87667	32
				6.87667	39			32						6.87667	39
				6.88	11			39						6.88	11
				6.88333	43			11						6.88333	40
				6.88333	40			43						6.88333	42
				6.88333	42			40						6.88333	43
				6.88333	35			42						6.88333	35
				6.88667	39			35						6.88667	39
				6.88667	33			39						6.88667	27
				6.88667	37			33						6.88667	27
				6.88667	27			37						6.88667	27
				6.88667	27			27						6.88667	33
				6.88667	27			27						6.88667	37
				6.89333	44			27						6.89333	44
				6.89667	57			44						6.89667	57
				6.9	51			57						6.9	51
				6.90333	39			51						6.90333	39
				6.90667	17			39						6.90667	17
				6.90667	50			50						6.90667	41
				6.90667	41			41						6.90667	43
				6.90667	43			43						6.90667	50
				6.91	21			17						6.91	21
				6.91	39			39						6.91	39
				6.91333	13			21						6.91333	13
				6.91333	51			13						6.91333	51
				6.91667	21			51						6.91667	21
				6.91667	41			53						6.91667	41
				6.91667	43			21						6.91667	43
				6.91667	53			43						6.91667	53
				6.92667	23			41						6.92667	23
				6.92667	23			23						6.92667	23
				6.93	19			23						6.93	19
				6.93	25			19						6.93	24
				6.93	24			25						6.93	25
				6.93333	46			24						6.93333	46
				6.93333	15			46						6.93333	15
				6.93333	31			31						6.93333	31
				6.93667	21			15						6.93667	21
				6.93667	33			21						6.93667	33
				6.93667	17			33						6.93667	17
				6.93667	54			54						6.93667	54
				6.94	47			17						6.94	47
				6.94	59			47						6.94	59
				6.94333	51			59						6.94333	51
				6.94667	50			51						6.94667	50
				6.94667	50			50						6.94667	50
				6.95	18			50						6.95	18
				6.95	31			31						6.95	31
				6.95	14			18						6.95	14
				6.95	50			50						6.95	50
				6.95333	38			14						6.95333	38
				6.95667	21			38						6.95667	21
				6.95667	52			52						6.95667	52
				6.96	46			21						6.96	46
				6.96	18			46						6.96	18
				6.96333	21			18						6.96333	21
				6.96333	21			21						6.96333	21
				6.96667	13			21						6.96667	13
				6.96667	57			57						6.96667	57
				6.96667	57			57						6.96667	57
				6.97	20			13						6.97	20
				6.97	30			20						6.97	30
				6.97	48			30						6.97	48
				6.97	48			48						6.97	48
				6.97333	51			48						6.97333	51
				6.97667	17			51						6.97667	17
				6.97667	18			17						6.97667	18
				6.97667	25			18						6.97667	20
				6.97667	25			25						6.97667	25
				6.97667	26			25						6.97667	25
				6.97667	20			26						6.97667	26
				6.98	10			20						6.98	10
				6.98	51			10						6.98	51
				6.98333	41			51						6.98333	34
				6.98333	34			41						6.98333	41
				6.98667	35			34						6.98667	35
				6.99	40			35						6.99	40
				6.99	41			40						6.99	41
				6.99333	24			41						6.99333	24
				6.99333	24			24						6.99333	24
				6.99667	47			24						6.99667	47
				7	7			47						7	7
				7	40			40						7	25
				7	25			7						7	40
				7	44			44						7	44
				7.00333	22			25						7.00333	21
				7.00333	21			22						7.00333	22
				7.00667	14			21						7.00667	14
				7.00667	40			54						7.00667	40
				7.00667	54			40						7.00667	54
				7.00667	63			14						7.00667	63
				7.01	27			63						7.01	27
				7.01	42			27						7.01	39
				7.01	39			42						7.01	42
				7.01	54			39						7.01	54
				7.01333	31			54						7.01333	31
				7.01333	29			31						7.01333	29
				7.01333	30			50						7.01333	30
				7.01333	50			46						7.01333	46
				7.01333	46			30						7.01333	50
				7.01667	40			29						7.01667	40
				7.02	17			40						7.02	17
				7.02	41			41						7.02	23
				7.02	23			49						7.02	41
				7.02	49			17						7.02	49
				7.02333	20			23						7.02333	20
				7.02333	20			20						7.02333	20
				7.02333	22			20						7.02333	22
				7.02667	27			22						7.02667	27
				7.02667	47			27						7.02667	47
				7.02667	47			47						7.02667	47
				7.02667	31			47						7.02667	31
				7.02667	31			31						7.02667	31
				7.03	42			31						7.03	42
				7.03	42			42						7.03	42
				7.03333	32			42						7.03333	32
				7.03667	24			32						7.03667	24
				7.04	43			24						7.04	39
				7.04	39			43						7.04	39
				7.04	39			50						7.04	43
				7.04	50			50						7.04	50
				7.04	50			39						7.04	50
				7.04	47			39						7.04	47
				7.04333	15			47						7.04333	15
				7.04333	46			46						7.04333	46
				7.04333	49			49						7.04333	49
				7.04333	20			15						7.04333	20
				7.04333	26			43						7.04333	26
				7.04333	28			26						7.04333	28
				7.04333	43			28						7.04333	43
				7.04333	46			46						7.04333	46
				7.04667	38			20						7.04667	22
				7.04667	34			38						7.04667	34
				7.04667	41			40						7.04667	38
				7.04667	22			34						7.04667	41
				7.05	34			22						7.05	34
				7.05	37									7.05	37
				7.05	37									7.05	37
				7.05333	44									7.05333	44
				7.05667	47									7.05667	19
				7.05667	19									7.05667	47
				7.06	19									7.06	19
				7.06333	23									7.06333	23
				7.06333	15									7.06333	15
				7.06667	11									7.06667	11
				7.07	27									7.07	27
				7.07333	20									7.07333	20
				7.07333	41									7.07333	33
				7.07333	33									7.07333	41
				7.07333	48									7.07333	48
				7.07667	16									7.07667	16
				7.07667	23									7.07667	23
				7.07667	31									7.07667	31
				7.07667	50									7.07667	31
				7.07667	31									7.07667	50
				7.08	30									7.08	30
				7.08	43									7.08	43
				7.08	47									7.08	47
				7.08333	19									7.08333	19
				7.09	22									7.09	22
				7.09	49									7.09	49
				7.09333	31									7.09333	31
				7.09333	31									7.09333	31
				7.09333	27									7.09333	27
				7.09667	40									7.09667	39
				7.09667	47									7.09667	39
				7.09667	47									7.09667	40
				7.09667	39									7.09667	47
				7.09667	39									7.09667	47
				7.1	7									7.1	7
				7.1	30									7.1	30
				7.10333	44									7.10333	44
				7.10333	9									7.10333	9
				7.10333	35									7.10333	30
				7.10333	49									7.10333	35
				7.10333	45									7.10333	40
				7.10333	40									7.10333	45
				7.10333	30									7.10333	49
				7.10333	44									7.10333	44
				7.10667	18									7.10667	18
				7.11	42									7.11	42
				7.11333	28									7.11333	28
				7.11333	28									7.11333	28
				7.11333	45									7.11333	45
				7.11333	55									7.11333	55
				7.11667	18									7.11667	8
				7.11667	8									7.11667	18
				7.11667	38									7.11667	38
				7.11667	41									7.11667	41
				7.11667	53									7.11667	53
				7.12	33									7.12	33
				7.12333	29									7.12333	29
				7.12667	19									7.12667	19
				7.12667	27									7.12667	27
				7.12667	40									7.12667	40
				7.13	27									7.13	27
				7.13	38									7.13	38
				7.13333	30									7.13333	30
				7.13333	30									7.13333	30
				7.13333	21									7.13333	21
				7.13333	21									7.13333	21
				7.13333	60									7.13333	60
				7.13333	25									7.13333	25
				7.13667	3									7.13667	3
				7.13667	14									7.13667	14
				7.13667	24									7.13667	24
				7.13667	34									7.13667	34
				7.14	7									7.14	7
				7.14	31									7.14	30
				7.14	30									7.14	31
				7.14	34									7.14	33
				7.14	33									7.14	34
				7.14333	38									7.14333	38
				7.14333	17									7.14333	17
				7.14333	42									7.14333	42
				7.14333	59									7.14333	59
				7.14667	22									7.14667	22
				7.15	40									7.15	40
				7.15333	16									7.15333	16
				7.15333	16									7.15333	16
				7.15333	71									7.15333	71
				7.15667	28									7.15667	28
				7.16333	39									7.16333	39
				7.16333	34									7.16333	34
				7.17	35									7.17	35
				7.17	35									7.17	35
				7.17333	10									7.17333	10
				7.17333	12									7.17333	12
				7.17333	40									7.17333	40
				7.18333	43									7.18333	34
				7.18333	34									7.18333	43
				7.18333	44									7.18333	44
				7.18333	46									7.18333	46
				7.18667	43									7.18667	43
				7.18667	35									7.18667	24
				7.18667	24									7.18667	35
				7.18667	44									7.18667	44
				7.19333	44									7.19333	44
				7.19667	5									7.19667	5
				7.19667	26									7.19667	11
				7.19667	11									7.19667	26
				7.19667	36									7.19667	36
				7.19667	50									7.19667	50
				7.19667	32									7.19667	23
				7.19667	23									7.19667	32
				7.2	23									7.2	23
				7.2	23									7.2	23
				7.20333	21									7.20333	21
				7.20333	21									7.20333	21
				7.20333	46									7.20333	46
				7.20667	20									7.20667	20
				7.20667	46									7.20667	46
				7.20667	14									7.20667	14
				7.20667	44									7.20667	44
				7.21333	25									7.21333	25
				7.21333	37									7.21333	37
				7.21667	9									7.21667	9
				7.21667	46									7.21667	46
				7.21667	31									7.21667	31
				7.22	37									7.22	37
				7.22	47									7.22	47
				7.22	17									7.22	17
				7.22	17									7.22	17
				7.22333	15									7.22333	15
				7.22333	38									7.22333	38
				7.22333	60									7.22333	60
				7.22333	60									7.22333	60
				7.22667	31									7.22667	27
				7.22667	27									7.22667	31
				7.22667	42									7.22667	42
				7.22667	42									7.22667	42
				7.22667	48									7.22667	48
				7.23	23									7.23	23
				7.23	23									7.23	23
				7.23	46									7.23	46
				7.23	46									7.23	46
				7.23667	18									7.23667	18
				7.24	29									7.24	29
				7.24	44									7.24	44
				7.24333	16									7.24333	16
				7.24333	36									7.24333	25
				7.24333	29									7.24333	29
				7.24333	25									7.24333	36
				7.24667	18									7.24667	18
				7.24667	24									7.24667	24
				7.24667	44									7.24667	44
				7.24667	44									7.24667	44
				7.25667	26									7.25667	26
				7.26	13									7.26	13
				7.26667	15									7.26667	15
				7.26667	53									7.26667	53
				7.27	26									7.27	26
				7.27	37									7.27	37
				7.27	16									7.27	16
				7.27667	33									7.27667	33
				7.28333	17									7.28333	17
				7.28667	12									7.28667	12
				7.29	31									7.29	31
				7.29	65									7.29	65
				7.29333	26									7.29333	26
				7.29333	46									7.29333	46
				7.29667	14									7.29667	14
				7.29667	26									7.29667	26
				7.29667	50									7.29667	50
				7.3	20									7.3	20
				7.3	54									7.3	54
				7.30333	36									7.30333	36
				7.30667	23									7.30667	23
				7.31333	27									7.31333	27
				7.31667	51									7.31667	48
				7.31667	48									7.31667	51
				7.32	19									7.32	19
				7.32	46									7.32	33
				7.32	33									7.32	46
				7.32667	35									7.32667	35
				7.34	20									7.34	19
				7.34	19									7.34	19
				7.34	19									7.34	20
				7.34333	26									7.34333	26
				7.34667	11									7.34667	11
				7.35	49									7.35	41
				7.35	49									7.35	49
				7.35	41									7.35	49
				7.36	30									7.36	30
				7.36333	56									7.36333	56
				7.36333	61									7.36333	61
				7.36667	24									7.36667	24
				7.36667	24									7.36667	24
				7.36667	40									7.36667	40
				7.36667	19									7.36667	19
				7.36667	57									7.36667	57
				7.37	22									7.37	22
				7.37333	19									7.37333	19
				7.37333	26									7.37333	26
				7.37667	50									7.37667	50
				7.38	34									7.38	34
				7.38333	40									7.38333	40
				7.39	19									7.39	19
				7.39333	13									7.39333	13
				7.39333	16									7.39333	15
				7.39333	15									7.39333	16
				7.4	48									7.4	48
				7.40333	34									7.40333	34
				7.40667	34									7.40667	34
				7.40667	34									7.40667	34
				7.41333	16									7.41333	16
				7.41667	20									7.41667	20
				7.41667	24									7.41667	24
				7.41667	41									7.41667	41
				7.42667	9									7.42667	9
				7.42667	9									7.42667	9
				7.42667	31									7.42667	31
				7.43	12									7.43	12
				7.44	40									7.44	40
				7.44	58									7.44	58
				7.44333	24									7.44333	24
				7.44333	29									7.44333	29
				7.44333	35									7.44333	35
				7.44333	35									7.44333	35
				7.44667	44									7.44667	44
				7.45	40									7.45	40
				7.45667	24									7.45667	24
				7.46	14									7.46	14
				7.46667	42									7.46667	42
				7.47333	23									7.47333	23
				7.48	44									7.48	44
				7.48333	45									7.48333	45
				7.48667	30									7.48667	30
				7.48667	33									7.48667	33
				7.49	46									7.49	34
				7.49	34									7.49	34
				7.49	34									7.49	40
				7.49	40									7.49	46
				7.49	32									7.49	25
				7.49	25									7.49	32
				7.49333	32									7.49333	32
				7.49667	45									7.49667	45
				7.49667	59									7.49667	59
				7.5	14									7.5	14
				7.50333	41									7.50333	41
				7.50667	57									7.50667	57
				7.50667	57									7.50667	57
				7.50667	35									7.50667	35
				7.51333	49									7.51333	38
				7.51333	38									7.51333	49
				7.51667	15									7.51667	15
				7.52333	32									7.52333	32
				7.52333	32									7.52333	32
				7.53667	48									7.53667	48
				7.54	57									7.54	57
				7.54333	12									7.54333	12
				7.55333	45									7.55333	45
				7.55667	26									7.55667	26
				7.56	25									7.56	25
				7.56	53									7.56	53
				7.56	53									7.56	53
				7.56667	17									7.56667	17
				7.57333	4									7.57333	4
				7.57333	15									7.57333	15
				7.57333	28									7.57333	28
				7.57333	30									7.57333	30
				7.58	23									7.58	23
				7.58	46									7.58	46
				7.58667	26									7.58667	26
				7.58667	33									7.58667	26
				7.58667	26									7.58667	33
				7.58667	47									7.58667	47
				7.59333	49									7.59333	49
				7.59667	26									7.59667	16
				7.59667	46									7.59667	26
				7.59667	16									7.59667	46
				7.6	11									7.6	11
				7.61	34									7.61	34
				7.61	34									7.61	34
				7.61333	53									7.61333	41
				7.61333	41									7.61333	53
				7.61333	54									7.61333	54
				7.61667	67									7.61667	67
				7.61667	67									7.61667	67
				7.61667	2									7.61667	2
				7.63333	10									7.63333	10
				7.65333	41									7.65333	41
				7.66	12									7.66	12
				7.66	43									7.66	43
				7.67667	27									7.67667	27
				7.67667	45									7.67667	45
				7.67667	48									7.67667	48
				7.68667	13									7.68667	13
				7.69333	44									7.69333	44
				7.69333	46									7.69333	46
				7.69333	46									7.69333	46
				7.71333	16									7.71333	16
				7.71333	34									7.71333	34
				7.72	40									7.72	40
				7.72333	44									7.72333	44
				7.72333	44									7.72333	44
				7.72667	34									7.72667	34
				7.72667	39									7.72667	39
				7.73667	24									7.73667	24
				7.74	11									7.74	11
				7.74333	29									7.74333	29
				7.75	16									7.75	16
				7.75667	2									7.75667	2
				7.77333	48									7.77333	48
				7.77333	48									7.77333	48
				7.78667	17									7.78667	17
				7.78667	39									7.78667	39
				7.78667	49									7.78667	49
				7.78667	12									7.78667	12
				7.79	29									7.79	29
				7.79667	27									7.79667	27
				7.80333	59									7.80333	59
				7.80667	38									7.80667	38
				7.81	58									7.81	58
				7.81333	21									7.81333	21
				7.82333	36									7.82333	36
				7.83333	14									7.83333	14
				7.84667	14									7.84667	14
				7.85	4									7.85	4
				7.86333	22									7.86333	22
				7.86333	28									7.86333	28
				7.88667	38									7.88667	38
				7.88667	23									7.88667	23
				7.88667	43									7.88667	43
				7.88667	43									7.88667	43
				7.92	27									7.92	27
				7.92	25									7.92	25
				7.92333	42									7.92333	42
				7.98333	8									7.98333	8
				8.01	19									8.01	19
				8.02667	3									8.02667	3
				8.03	18									8.03	18
				8.03	18									8.03	18
				8.06	8									8.06	8
				8.12667	21									8.12667	21
				8.13667	17									8.13667	17
				8.15333	61									8.15333	61
				8.17333	26									8.17333	26
				8.21333	20									8.21333	20
				8.23667	47									8.23667	47
				8.3	4									8.3	4
				8.31333	13									8.31333	13
				8.46333	27									8.46333	27
				8.51667	18									8.51667	18
				8.53333	5									8.53333	5
				8.56667	48									8.56667	48
				8.57333	21									8.57333	21
				8.76333	15									8.76333	15
				8.8	3									8.8	3
				8.81333	20									8.81333	20
				8.86	2									8.86	2
				8.90667	6									8.90667	6
				9	3									9	3
				9.04667	6									9.04667	6
				9.11667	4									9.11667	4
				9.16667	7									9.16667	7
				9.36	1									9.36	1
				9.39667	19									9.39667	19
				9.42667	18									9.42667	18
				9.43	21									9.43	21
				9.60333	2									9.60333	2
				9.61	5									9.61	5
				9.61667	12									9.61667	12
				9.65	5									9.65	5
				9.65	6									9.65	6
				9.75667	4									9.75667	4
				9.75667	12									9.75667	12
				9.92333	2									9.92333	2
				9.96333	19									9.96333	19
				10.2367	3									10.2367	3
				10.25	2									10.25	2
				10.4	7									10.4	7
				10.5633	6									10.5633	6
				10.92	10									10.92	10
				11.46	1									11.46	1
				11.56	11									11.56	11

## Sheet: Fig3
Fig3A				Fig3B					Fig3C
WT bud 1 (microns)	Large WT bud 1 (microns)			Birth (microns)	Bud (microns)	Bud1 - Birth (microns)			Birth (microns)	Bud 1 (microns)	Bud 2 (microns)	Bud 3 (microns)	Bud 4 (microns)
5.45	6.83			6.73	6.79	0.06			6.73	6.79	6.8	6.81	6.83
5.79	6.86			6.25	6.43	0.18			6.25	6.43	6.43	6.45	6.45
5.91	6.92			6.35	6.53	0.18			6.35	6.53	6.54	6.59	6.61
5.91	7.06			6.21	6.44	0.23			6.21	6.44	6.49	6.47
5.97	7.08			5.87	6.43	0.56			5.87	6.43	6.45	6.46	6.51
5.97	7.09			5.81	6.39	0.58			5.81	6.39	6.43	6.45	6.49
5.98	7.11			6.13	6.13	0			6.13	6.13	6.19	6.18	6.17
6.02	7.13			6.55	6.55	0			6.55	6.55	6.57	6.57	6.6
6.07	7.16			6.09	6.21	0.12			6.09	6.21	6.26	6.31	6.37
6.09	7.17			5.81	5.91	0.1			5.81	5.91	6.03	6.14	6.23
6.09	7.17			5.99	6.22	0.23			5.99	6.22	6.27	6.31	6.33
6.09	7.23			6.38	6.38	0			6.38	6.38	6.37	6.39	6.43
6.11	7.23			5.95	6.21	0.26			5.95	6.21	6.23	6.26
6.12	7.23			5.39	5.79	0.4			5.39	5.79	5.83	5.81
6.12	7.25			6.21	6.29	0.08			6.21	6.29	6.35	6.39	6.41
6.12	7.29			5.71	6.31	0.6			5.71	6.31	6.34	6.35
6.13	7.31			5.77	6.19	0.42			5.77	6.19	6.22	6.29	6.3
6.13	7.34			6.34	6.44	0.1			6.34	6.44	6.46
6.13	7.35			6.41	6.41	0			6.41	6.41	6.46	6.47	6.51
6.13	7.37			6.21	6.29	0.08			6.21	6.29	6.35	6.39	6.41
6.14	7.38			4.94	5.45	0.51			4.94	5.45	5.45	5.51
6.14	7.41			6.72	6.75	0.03			6.72	6.75	6.79	6.81	6.81
6.15	7.45			6.27	6.43	0.16			6.27	6.43	6.47
6.16	7.57			6.45	6.45	0			6.45	6.45	6.45	6.44
6.16	7.66			6.57	6.63	0.06			6.57	6.63	6.67	6.67	6.68
6.16	7.69			6.16	6.16	0			6.16	6.16	6.16	6.19	6.16
6.19	7.83			5.97	6.14	0.17			5.97	6.14	6.19	6.17	6.18
6.19	7.86			5.85	6.31	0.46			5.85	6.31	6.3	6.32	6.32
6.19	7.92			5.54	6.13	0.59			5.54	6.13	6.23	6.19
6.21	7.99			6.33	6.37	0.04			6.33	6.37	6.39	6.33	6.41
6.21	8.05			6.37	6.45	0.08			6.37	6.45	6.54	6.53
6.22	9.16			6.07	6.27	0.2			6.07	6.27	6.28	6.31	6.34
6.22				6.25	6.43	0.18			6.25	6.43	6.49	6.52	6.57
6.22				5.73	6.12	0.39			5.73	6.12	6.14	6.17	6.17
6.23				6.43	6.43	0			6.43	6.43	6.44	6.47	6.51
6.23				6.41	6.43	0.02			6.41	6.43	6.44	6.48	6.49
6.24				5.95	6.43	0.48			5.95	6.43	6.47	6.54
6.24				6.08	6.25	0.17			6.08	6.25	6.29	6.32	6.27
6.25				6.21	6.24	0.03			6.21	6.24	6.29	6.39	6.44
6.25				6.41	6.59	0.18			6.41	6.59	6.64	6.67	6.71
6.25				6.57	6.57	0			6.57	6.57	6.59	6.59	6.61
6.25				6.29	6.29	0			6.29	6.29	6.35	6.36	6.47
6.27				6.25	6.47	0.22			6.25	6.47	6.53	6.61	6.63
6.28				6.14	6.19	0.05			6.14	6.19	6.27	6.35	6.41
6.28				6.11	6.63	0.52
6.29				6.52	6.58	0.06
6.29				5.54	6.13	0.59
6.29				6.23	6.45	0.22
6.31				5.09	5.97	0.88
6.31				5.68	6.41	0.73
6.31				6.16	6.55	0.39
6.31				6.45	6.47	0.02
6.32				4.84	5.97	1.13
6.32				6.12	6.36	0.24
6.33				6.11	6.33	0.22
6.33				5.95	6.23	0.28
6.33				5.92	6.57	0.65
6.34				5.58	6.09	0.51
6.34				6.23	6.31	0.08
6.34				5.77	6.25	0.48
6.34				5.15	5.91	0.76
6.34				6.34	6.34	0
6.34				5.28	5.98	0.7
6.35				5.74	6.25	0.51
6.36				5.99	6.34	0.35
6.36				5.72	6.35	0.63
6.37				5.58	6.25	0.67
6.37				5.28	6.09	0.81
6.38				5.89	6.33	0.44
6.38				6.15	6.45	0.3
6.39				6.31	6.34	0.03
6.39				5.66	6.42	0.76
6.39				6.19	6.47	0.28
6.39				6.45	6.58	0.13
6.41				5.69	6.31	0.62
6.41				5.54	6.07	0.53
6.41				6.37	6.51	0.14
6.41				6.07	6.43	0.36
6.42				5.63	6.09	0.46
6.42				5.51	6.13	0.62
6.43				5.89	6.47	0.58
6.43				5.51	6.15	0.64
6.43				5.85	6.48	0.63
6.43				5.67	6.22	0.55
6.43				5.48	6.12	0.64
6.43				5.61	6.39	0.78
6.43				6.17	6.55	0.38
6.43				6.33	6.56	0.23
6.44				6.53	6.61	0.08
6.44				5.82	6.14	0.32
6.44				5.91	6.63	0.72
6.45				6.35	6.56	0.21
6.45				6.59	6.61	0.02
6.45				5.69	6.33	0.64
6.45				6.34	6.41	0.07
6.45				5.56	6.12	0.56
6.47				6.57	6.58	0.01
6.47				5.98	6.45	0.47
6.47				6.12	6.44	0.32
6.47				5.94	6.42	0.48
6.48				6.63	6.65	0.02
6.48				5.92	6.34	0.42
6.51				6.03	6.32	0.29
6.53				6.54	6.57	0.03
6.53				5.71	6.02	0.31
6.53				5.81	6.24	0.43
6.55				5.85	6.38	0.53
6.55				5.99	6.16	0.17
6.55				5.99	6.34	0.35
6.56				6.14	6.34	0.2
6.56				6.04	6.32	0.28
6.57				5.53	6.39	0.86
6.57				5.25	6.11	0.86
6.57				5.95	6.23	0.28
6.58				5.68	6.28	0.6
6.58				5.78	6.19	0.41
6.58				6.18	6.53	0.35
6.58				5.81	6.62	0.81
6.59				6.09	6.36	0.27
6.61				6.27	6.37	0.1
6.61				6.18	6.41	0.23
6.62				6.34	6.48	0.14
6.63				5.57	6.16	0.59
6.63				6.25	6.39	0.14
6.63				5.64	6.22	0.58
6.65				6.04	6.53	0.49
6.68				5.93	6.28	0.35
6.75				6.32	6.68	0.36
6.79				5.68	6.58	0.9

## Sheet: Fig4
Fig4A				Fig3C			Fig4D-F
Beginning size (microns)	Size at bud (microns)			Death (microns)	RLS		Cell1		Cell2		Cell3		Cell4		Cell5		Cell6		Cell7		Cell8		Cell9		Cell10		Cell11		Cell12		Cell13		Cell14		Cell15		Cell16		Cell17		Cell18		Cell19		Cell20
3.94	5.15			13.2867	26		Bud#	Diameter (microns)	Bud#	Diameter (microns)	Bud#	Diameter (microns)	Bud#	Diameter (microns)	Bud#	Diameter (microns)	Bud#	Diameter (microns)	Bud#	Diameter (microns)	Bud#	Diameter (microns)	Bud#	Diameter (microns)	Bud#	Diameter (microns)	Bud#	Diameter (microns)	Bud#	Diameter (microns)	Bud#	Diameter (microns)	Bud#	Diameter (microns)	Bud#	Diameter (microns)	Bud#	Diameter (microns)	Bud#	Diameter (microns)	Bud#	Diameter (microns)	Bud#	Diameter (microns)	Bud#	Diameter (microns)
4.15	4.78			13.2867	26		0	7.01667	0	6.98	0	6.35	0	6.48667	0	6.38333	0	6.44333	0	7.48667	0	6.84333	0	7.24333	0	6.46333	0	6.79	0	6.47667	0	6.80333	0	6.56333	0	7.06667	0	6.77333	0	7.00667	0	6.93667	0	7.08333	0	7.25667
4.32	4.87			7.41	1		3	7.62667	2	6.98667	2	6.85333	3	6.90667	3	7.13667	3	7.89	3	7.61667	2	7.45	2	7.44333	2	7.38667	3	7.27333	2	7.47333	2	7.80333	3	7.77667	2	7.67667	3	7.74333	4	7.24	3	7.94	2	7.46667	2	7.31333
4.57	4.93			7.41	1		6	7.86	5	7.56667	5	6.89333	6	7.39333	6	7.83667	6	8.07	5	7.94667	5	7.59	5	7.55333	5	7.90333	6	8.27667	6	8.08333	5	8.64	6	8.14	6	8.61	6	8.19333	8	8.40333	6	8.33333	5	7.50667	5	7.46667
4.76	5.1			12.5667	45		9	8.70333	8	7.56667	6	7.53	8	7.31333	9	8.08333	9	8.43	7	7.64667	8	7.81333	8	7.92333	8	7.82	9	8.84	9	8.09667	7	8.71	8	8.81	8	8.48333	9	8.60333	11	8.86333	9	7.99667	8	7.84667	8	7.85667
5.04	5.57			11.6467	51		12	9.42333	11	8.26667	8	7.60333	11	8.20333	12	8.77	12	9.20667	10	8.41	11	8.69667	11	8.82333	11	8.25333	12	9.37333	12	9.53667					11	10.0267	11	9.57333	14	9.60333	12	9.4	11	8.63667	10	8.05333
5.21	5.39			11.6667	27		13	9.53	14	8.87	11	8.69	13	8.43333	15	9.03	15	9.29333	12	8.30333	14	8.53333	14	8.52	14	8.67333	16	9.63	16	10.0733											14	9.69333	14	8.89667	13	8.31667
5.81	6.28			10.89	42		16	9.3	18	10.1767	14	8.53	16	8.99333	18	9.12667	19	9.90667	14	8.59667	17	8.64667	17	9.12667	17	8.68667	19	10.0433	19	9.76667											16	10.4767	18	9.66667	17	8.78333
				9.71333	17		19	9.54333	20	9.32	17	9.24	20	8.90333	20	9.32333	21	9.89667	16	8.29	20	9.40667	20	9.11667	20	9.33333	21	9.67	22	10.06											17	10.68	19	9.77	19	9.07
				13.3667	58		21	9.74667	24	10.36	18	9.1	25	9.23	22	9.12	23	9.06	18	8.54333	21	9.02	23	9.93	22	9.38	22	10.31	24	10.69															21	9.18
				14.2033	1		24	9.40667	27	10.27	20	9.04333	27	9.69667	26	9.34	27	9.61333	21	8.78	24	8.94667	27	9.28667	25	9.10333	24	9.76	27	10.8233															25	9.65667
				14.2033	1		27	9.94667	29	9.62667	21	8.94	30	9.71	29	9.77	30	10.2967	23	8.72667	26	9.79667	30	9.18	26	9.19333	26	10.28	30	10.8133															26
				10.2767	21		30	9.58	32	10.3333	23	8.88333	32	9.73	32	10.3433	33	9.91667	25	9.92	28	9.65	32	10.2867	28	9.68333	27	10.6367	32	11.54
				12.3633	46		32	9.97	34	10.4667	25	9.35667	34	10.36	34	10.6	35	10.1133	27	9.91667	29	9.86333	33	9.67333	31	9.67333	28	10.6767	33	11.61
				11.0167	40		34	10.8033	36	10.86	26	9.18	36	10.3133	37	10.23	36	10.5867	29	10.3667	30	10.3533	35	10.8933			29	10.4233	34	10.6233
				7.65667	8		35	10.4933	39	10.78	27	9.21333	39	10.9967	39	10.58	37	10.9467	30	10.5767	31	10.8267	36	11.0933			31	11.09	35	11.5967
				10.1167	12		37	11.1533	42	11.1967	28	9.18333	43	11.2033	41	12.0967	39	11.2			33	10.8833					33		36	11.8133
				11.09	25		38	10.9833	44	11.35	30	9.58333	46	11.3867	44	11.6433	41	11.67			35								37	12.0467
				10.2433	32		40	11.28	47	11.5467	31	9.5	47		46	11.8667	42	12.5233											38
				11.1533	37				48	11.99	33	10.1833			48	12.3433	44	11.9067
				11.9667	42				49	12.2467	35	10.7233			50	12.3667	46	12.0033
				10.85	29				51	12.7233	38	10.7167			52	12.72	47	11.7067
				11.3467	32						39	10.8433			53		49	12.4067
				11.1067	30						41	10.4467					50	12.2033
				10.37	41						44	10.8433					52	12.2367
				11.6333	39						46	10.95					53	12.1067
				11.9933	44						49	10.94					54	12.7267
				11.62	49						50	11.3833					56	12.96
				11.99	45						52	11.4033					59	13.3533
				11.97	41						54	11.01
				11.6	17						56	11.1667
				12.6167	45						57	11.7467
				9.91	19
				9.64	20
				8.88	17
				10.3167	21
				10.4033	15
				11.1533	38
				12.0233	39
				10.3433	44
				10.82	39
				11.7333	36
				12.83	41
				9.66333	23
				11	30
				13.19	48
				9.76	18
				10.6433	44
				10.3833	34
				11.0733	18
				10.51	30
				12.5533	49
				11.96	54
				11.5467	11
				14.46	59
				9.86333	22
				10.8167	31
				11.02	26
				9.97333	17
				11.0367	40
				13.8767	60
				13.8767	60
				10.4533	40
				10.4533	40
				11.43	27
				11.8833	39
				13.0567	44
				10.31	36
				11.9267	38
				9.97333	25
				11.6967	44
				10.3767	34
				9.56667	17
				9.89333	14
				11.39	42
				11.3933	37
				11.3267	45
				9.67	25
				11.1833	44
				11.7467	57
				11.11	33
				12.24	34
				12.24	34
				11.16	36
				12.6967	41
				10.3167	27
				11.1633	48
				9.60667	19
				9.65333	21
				12.72	53
				11.7167	24
				9.77667	18
				10.94	28
				9.94	17
				12.2667	48
				12.37	43
				11.3633	31
				11.8467	44
				10.2067	29
				10.2067	29
				8.64667	17
				9.99667	20
				10.08	30
				11.2267	44
				11.0833	36
				11.0833	42
				10.1433	14
				8.65667	8
				10.6967	36
				10.4867	27
				11.1233	40
				13.3533	59
				10.9567	18
				10.9567	18
				11.0433	48
				11.29	44
				8.07667	13
				12.31	50
				10.4833	37
				12.1667	47
				9.67333	31
				10.71	27
				12.2933	41
				13.3767	50
				11.34	25
				13.3467	30
				8.89667	21
				10.65	8
				9.06333	12
				12.0467	38
				11.1133	12
				11.8	33
				11.55	24
				13.4267	53
				13.4267	53
				10.85	25
				11.3867	47
				11.31	25
				12.3133	43
				12.46	47
				13.4	46
				11.3333	28
				11.59	40
				11.59	40
				10.14	17
				10.6333	26
				12.26	38
				14.88	60
				10.09	17
				9.69667	20
				11.1367	17
				11.1233	39
				10.87	27
				11.1467	46
				11.7833	50
				13.0667	50
				11.1367	31
				11.87	37
				10.84	29
				10.7767	37
				12.0733	48
				9.05	20
				12.2533	44
				13.1467	53
				13.43	33
				11.2033	36
				10.71	33
				12.0633	37
				12.0633	37
				10.5433	51
				11.1933	30
				9.67667	22
				11.5167	36
				10.0567	35
				7.72	8
				12.44	51
				11.18	32
				11.1333	20
				9.96	25
				11.4733	39
				10.3633	48
				9.69667	30
				11.6933	38
				11.9867	43
				11.1367	25
				11.1367	25
				13.2267	53
				11.0267	40
				12.9067	59
				10.8567	46
				11.6267	42
				10.75	23
				10.75	23
				11.6833	38
				12.9233	57
				8.34667	13
				12.78	43
				13.1333	48
				8.95333	14
				8.95333	14
				9.49333	20
				9.05333	19
				10.1667	35
				10.9433	17
				11.1433	47
				10.0467	16
				11.07	29
				13.4167	11
				10.3067	22
				11.0333	19
				8.64667	13
				11.7733	44
				11.6067	54
				9.35	13
				10.6967	22
				11.36	24
				11.6433	44
				11.06	30
				9.22333	18
				9.88667	18
				9.96667	21
				12.7233	55
				10.1567	24
				12.24	48
				11.5767	14
				10.5167	14
				10.5933	31
				11.3733	46
				11.6567	12
				12.16	48
				11.1967	20
				12.5933	48
				11.34	35
				7.78667	4
				12.34	38
				13.91	39
				13.91	39
				10.9033	36
				11.05	42
				11.0567	39
				12.56	47
				11.6467	37
				12.9233	51
				11.4367	23
				11.2833	27
				12.3167	48
				12.47	37
				11.8733	46
				12.1767	42
				9.31333	13
				10.2867	18
				10.76	26
				10.8333	48
				11.2267	49
				12.3433	43
				12.3433	43
				10.91	20
				11.1933	30
				12.8467	49
				12.8933	53
				11.66	36
				9.80333	29
				11.0233	23
				9.55667	9
				9.94	37
				12.7467	43
				11.1667	37
				12.0433	38
				14.0267	48
				10.4033	25
				9.04667	17
				11.4067	22
				12.0233	43
				11.72	38
				10.3	27
				9.57333	19
				10.3367	30
				11.72	24
				10.6633	52
				11.6633	45
				11.86	22
				12.6667	58
				10.54	21
				11.7733	46
				7.27	15
				8.77667	49
				12.15	50
				11.0133	43
				11.0767	26
				10.3933	20
				10.3433	21
				11.1567	32
				11.7567	17
				12.2433	38
				11.7333	21
				10.4633	32
				10.4633	32
				12.95	48
				8.27333	12
				9.13333	17
				11.2833	42
				12.8867	43
				10.1533	11
				12.2767	38
				12.2867	52
				10.8767	35
				10.9367	32
				9.74667	34
				9.74667	34
				9.48667	22
				9.57333	11
				11.7267	39
				12.1867	29
				11.2167	28
				10.2733	29
				12.6267	50
				13.11	54
				13.52	57
				13.54	49
				9.07	36
				11.0133	20
				11.2733	40
				9.22	13
				11.09	33
				11.4933	18
				11.5167	44
				12.2233	44
				12.5567	48
				10.3867	22
				10.54	34
				11.3833	30
				12.12	40
				12.5133	14
				9.87	2
				11.6167	40
				13.0267	54
				11.8367	29
				8.71	7
				11.0267	34
				11.4633	38
				14.7867	56
				10.77	20
				11.02	20
				10.3567	28
				10.4067	16
				9.63333	19
				10.4333	29
				11.55	21
				10.9633	48
				9.42333	25
				8.19667	13
				10.2133	20
				10.2133	20
				9.9	37
				9.9	37
				10.4233	18
				11.4333	45
				8.58667	10
				9.53667	23
				10.1333	34
				9.91333	26
				9.91333	26
				11.98	44
				13.31	53
				9.38	12
				9.38	12
				10.05	36
				11.2833	25
				11.36	34
				12.17	39
				11.6167	35
				11.6167	35
				11.5167	27
				9.98333	27
				10.8833	35
				11.6033	14
				9.53333	16
				9.53333	16
				10.0733	28
				10.71	30
				10.95	32
				11.5867	32
				12.4733	33
				11.0233	19
				9.32	53
				11.69	39
				12.2833	44
				9.66	35
				9.67	19
				10.0833	24
				10.7867	22
				10.7867	22
				10.2933	19
				12.0033	42
				10.3667	12
				10.3167	34
				11.31	41
				11.31	41
				11.47	24
				11.7567	43
				10.0267	26
				10.89	32
				11.6167	39
				8.72333	11
				10.9333	43
				12.0433	40
				12.7967	42
				8.32667	35
				11.9867	39
				10.7167	33
				11.5867	37
				11.6233	27
				11.9333	27
				11.9333	27
				10.22	44
				11.96	57
				11.48	51
				10.9967	39
				9.85333	17
				11.16	50
				11.2267	41
				11.7367	43
				10.3833	21
				11.92	39
				8.66	13
				12.5367	51
				9.71	21
				11.6967	41
				11.8133	43
				11.95	53
				10.4033	23
				10.6	23
				10.05	19
				10.7567	25
				10.7767	24
				10.8733	46
				11.0133	15
				11.99	31
				9.33	21
				10.4167	33
				10.68	17
				12.9033	54
				10.7433	47
				12.6933	59
				11.65	51
				13.62	50
				13.62	50
				10.3667	18
				11.2367	31
				10.95	14
				12.1233	50
				11.2467	38
				10.6367	21
				12.2467	52
				9.89333	46
				10.2967	18
				10.3567	21
				10.3567	21
				11.42	13
				14.79	57
				14.79	57
				9.51	20
				10.6	30
				11.9833	48
				11.9833	48
				13.3733	51
				9.11333	17
				10.0567	18
				11.2833	25
				11.2833	25
				11.6133	26
				13.93	20
				8.02	10
				12.7233	51
				11.7233	41
				12.02	34
				12.01	35
				11.6967	40
				12.5333	41
				10.05	24
				10.05	24
				13.4433	47
				8.01	7
				9.93	40
				10.9833	25
				12.0567	44
				9.30667	22
				11.0533	21
				9.60333	14
				11.9033	40
				12.7	54
				14.49	63
				9.15667	27
				10.72	42
				11.7567	39
				12.9533	54
				10.0033	31
				11.3433	29
				11.42	30
				11.57	50
				12.7267	46
				11.28	40
				9.92	17
				11.7067	41
				12.0867	23
				12.46	49
				10.8	20
				10.8	20
				11.91	22
				10.4767	27
				12.74	47
				14.01	47
				11.6633	31
				11.6633	31
				11.06	42
				11.06	42
				11.19	32
				11.1833	24
				11.4933	43
				12.4633	39
				12.4633	39
				12.54	50
				12.54	50
				12.1933	47
				10.1233	15
				11.5667	46
				13.0433	49
				10.2533	20
				10.52	26
				10.9167	28
				11.72	43
				12.5533	46
				10.81	38
				11.18	34
				11.6167	41
				11.6467	22
				10.5767	34
				12.7	37
				12.7	37
				11.45	44
				12.36	47
				12.7833	19
				10.6233	19
				10.6667	23
				10.1867	15
				10.0267	11
				9.82333	27
				9.72667	20
				11.1133	41
				11.2267	33
				12.3933	48
				9.86667	16
				10.0367	23
				11.5433	31
				12.3533	50
				13.1433	31
				11.72	30
				10.9367	43
				12.61	47
				9.77	19
				10.4933	22
				12.7967	49
				10.78	31
				10.78	31
				10.25	27
				10.0433	40
				11.3233	47
				11.3233	47
				11.41	39
				11.41	39
				8.48333	7
				9.06333	30
				11.79	44
				9.72	9
				10.3167	35
				10.8567	49
				11.8333	45
				12.1033	40
				12.8533	30
				11.79	44
				10.2167	18
				11.5067	42
				11.39	28
				11.4833	28
				11.8533	45
				12.09	55
				7.71	18
				9.30667	8
				11.1833	38
				12.6767	41
				12.8967	53
				10.81	33
				10.7633	29
				9.75333	19
				10.89	27
				12.0433	40
				10.5267	27
				11.8867	38
				11.0067	30
				11.0067	30
				10.4067	21
				10.4067	21
				14.78	60
				11.3767	25
				8.06333	3
				8.92333	14
				11.4633	24
				12.19	34
				9.77	7
				10.7467	31
				10.8733	30
				11.2233	34
				11.2833	33
				10.9733	38
				10.4167	17
				12	42
				14.3233	59
				11.0633	22
				11.86	40
				9.79333	16
				9.79333	16
				14.4067	71
				10.7333	28
				12.1133	39
				11.8933	34
				12.0267	35
				12.0267	35
				9.67333	10
				9.56667	12
				11.4667	40
				9.6	43
				11.16	34
				11.7567	44
				12.2067	46
				11.0133	43
				11.0367	35
				11.57	24
				11.7933	44
				11.8867	44
				7.59667	5
				10.2667	26
				10.4767	11
				11.87	36
				12.3233	50
				10.55	32
				11.3667	23
				9.61333	23
				9.61333	23
				11.63	21
				11.63	21
				12.7533	46
				10.2233	20
				11.5233	46
				10.45	14
				11.29	44
				10.8733	25
				11.8767	37
				8.02	9
				11.5733	46
				10.9467	31
				11.2667	37
				11.8167	47
				10.6	17
				10.6	17
				8.75667	15
				11.5167	38
				14.1533	60
				14.1533	60
				10.58	31
				12.0233	27
				12.3	42
				12.3	42
				13.4667	48
				11.4933	23
				11.4933	23
				11.9233	46
				11.9233	46
				9.32	18
				11.9567	29
				12.07	44
				9.02667	16
				11.0933	36
				11.3467	29
				12.38	25
				9.44333	18
				11.54	24
				12.14	44
				12.14	44
				9.65667	26
				9.67667	13
				10.8933	15
				11.4133	53
				10.73	26
				11.4667	37
				10.29	16
				11.4367	33
				10.7933	17
				9.01333	12
				10.1767	31
				14.7667	65
				10.6233	26
				12.7867	46
				9.44667	14
				11.4833	26
				14.11	50
				11.6	20
				12.1767	54
				10.8733	36
				10.0167	23
				11.9233	27
				11.7967	51
				13.7833	48
				8.94667	19
				11.7467	46
				11.7967	33
				10.66	35
				9.97667	20
				12.5067	19
				12.5067	19
				10.3867	26
				8.85	11
				11.6	49
				11.6	49
				11.89	41
				11.4233	30
				11.65	56
				13.3	61
				11.5067	24
				11.5067	24
				11.8833	40
				11.24	19
				11.5433	57
				11.9667	22
				10.2167	19
				11.4333	26
				12.6833	50
				11.1333	34
				11.58	40
				12.38	19
				9.12	13
				10.7067	16
				11.08	15
				12.4	48
				11.7333	34
				8.70333	34
				10.38	34
				9.5	16
				9.72667	20
				11.2167	24
				11.4267	41
				10.77	9
				10.77	9
				11.6	31
				8.06333	12
				11.4167	40
				12.7667	58
				12.4333	24
				9.74333	29
				10.9967	35
				10.9967	35
				12.36	44
				11.7467	40
				11.5967	24
				10.6033	14
				12.0233	42
				10.1133	23
				11.1	44
				10.9167	45
				10.5767	30
				11.4567	33
				11.8667	46
				12.1167	34
				12.1167	34
				13.0067	40
				11.1967	32
				11.9233	25
				10.63	32
				12.0433	45
				12.9467	59
				9.60333	14
				12.27	41
				13.76	57
				13.76	57
				12.85	35
				11.7667	49
				11.9733	38
				10.4167	15
				11.6333	32
				11.6333	32
				13.2733	48
				12.8867	57
				10.7667	12
				13.1633	45
				11.1967	26
				11.5167	25
				12.3667	53
				12.3667	53
				10.1467	17
				10.64	4
				11.2533	15
				11.3533	28
				11.57	30
				10.4967	23
				11.1167	46
				10.7	26
				11.61	33
				11.7233	26
				12.5533	47
				12.7667	49
				9.81667	26
				11.8767	46
				12.15	16
				10.8267	11
				13.1933	34
				13.1933	34
				11.6467	53
				12.6967	41
				11.9833	54
				13.6233	67
				13.6233	67
				9.45667	2
				8.01333	10
				11.0867	41
				8.78333	12
				12.81	43
				11.8133	27
				12.4867	45
				12.5033	48
				9.01667	13
				11.2433	44
				11.9633	46
				11.9633	46
				9.27333	16
				11.03	34
				10.9533	40
				12.0667	44
				12.0667	44
				10.2333	34
				10.4367	39
				10.1233	24
				9.82667	11
				10.8533	29
				11.1333	16
				6.60667	2
				13.0133	48
				13.0133	48
				11.3133	17
				11.37	39
				13.0633	49
				11.58	12
				13.2933	29
				11.4633	27
				13.2467	59
				13.2633	38
				14.3167	58
				10.9533	21
				11.0267	36
				9.86667	14
				10.89	14
				10.6	4
				9.23	22
				11.6333	28
				11.8133	38
				10.72	23
				11.9733	43
				11.9733	43
				11.2233	27
				11.6333	25
				11.3233	42
				9.56	8
				10.6133	19
				10.8067	3
				10.2467	18
				10.2467	18
				9.62	8
				12.4533	21
				12.8567	17
				15.2433	61
				11.41	26
				10.9533	20
				12.64	47
				9.39	4
				10.5067	13
				12.33	27
				12.0633	18
				10.83	5
				11.72	48
				12.34	21
				11.0967	15
				11.5	3
				12.3	20
				9.92667	2
				12.6167	6
				10.4833	3
				13.8433	6
				11.2567	4
				11.92	7
				9.32333	1
				11.21	19
				11.6333	18
				10.9933	21
				10.4367	2
				12.5467	5
				11.3667	12
				10.49	5
				14.0533	6
				7.83333	4
				10.4767	12
				12.8667	2
				11.68	19
				11.49	3
				11.1633	2
				11.6533	7
				13.5233	6
				10.2333	10
				11.5633	1
				9.97667	11

## Sheet: Fig5
Fig5A						Fig5B						Fig5C						Fig5D					Fig5E
Q1	Q2	Q3	Q4			Q1	Q2	Q3	Q4			Q1	Q2	Q3	Q4			Q1	Q2	Q3	Q4		AIG deciles (fl/generations)	Decile RLS
31.184	20.2587	15.0175	13.0444			11	14	40	19			31.184	20.8953	15.9058	13.698			11	37	19	46		7.43593	31.8587
26.9718	19.7911	14.8716	11.2535			11	37	46	33			27.2398	20.2587	15.6884	13.3263			17	14	52	30		12.9098	36.5
26.7085	18.9808	14.3041	8.91772			17	31	31	36			26.9718	17.7498	15.3687	12.537			11	31	33	57		14.5057	35.3261
26.2498	18.6793	13.6361	7.77778			8	59	57	25			26.2498	17.6548	14.3283	10.8566			8	51	36	25		15.8441	36.989
25.8719	16.623	13.3815	4.91181			7	52	51	30			25.8719	16.8806	14.2654	10.7281			7	59	40	31		17.1215	38.4022
																							18.7018	34.6739
																							20.2042	33.7033
																							22.5017	29.9239
																							26.4125	25.6739
																							87.6009	13.7692

## Sheet: Fig6
Fig6A						Fig6B												Fig6C
WT	sir2Δ	OE SIR2	DR WT			Log phase SIR2 RGE	Quiescent SIR2 RGE	F1 SIR2 RGE	F2 SIR2 RGE	F3 SIR2 RGE	F4 SIR2 RGE	F5 SIR2 RGE	F6 SIR2 RGE	F7 SIR2 RGE	F8 SIR2 RGE				F1	F2	F3	F4	F5	F6	F7	F8
1	0	1.66029	2.01145			1	2.74327	4.02964	3.66479	3.68849	3.22086	2.6911	1.70959	2.01882	2.13308			Hours to bud	7.5	6.5	5.5	3.5	3	2	2	2
																		SIR2 RGE	4.02964	3.66479	3.68849	3.22086	2.6911	1.70959	2.01882	2.13308

## Sheet: Fig7
Fig7A										Fig7B								Fig7C								Fig7D
WT	sir2Δ	WT + low copy SIR2	OE SIR2	DR WT	Dr. K 2x dip	WT + high copy SIR2				WT	Sir2-	WT + low copy SIR2	WT CR	OE SIR2	WT + high copy SIR2			WT	Sir2-	WT + low copy SIR2	WT CR	OE SIR2	WT + high copy SIR2			WT	sir2	WT DR	OE SIR2
1	0	1.05687	2.05938	1.55865	1.67346	3.11726				5.51	5.49	4.91	4.82	5.56	5.33			5.99	6.02	5.55	5.34	5.73	5.83			21.6109	38.4441	10.512	18.0107
										5.59	5.59	5.48	5.04	5.69	6.06			5.69	6.09	5.92	5.78	6.03	6.29			10.8971	17.8443	10.4746	17.1903
										5.04	5.41	5.91	4.94	5.25	5.51			6.14	5.92	5.93	5.61	5.77	5.74			35.1189	34.3053	6.21444	16.9833
										5.65	5.61	5.57	4.53	5.73	5.75			5.94	6.22	5.69	5.24	5.98	6.02			10.6028	27.3863	22.3078	12.7415
										5.77	5.58	5.53	5.42	5.37	5.22			6.11	6.09	5.86	5.81	5.99	5.83			16.7672	32.8468	8.73633	15.0261
										5.49	5.78	5.35	5.17	5.13	5.56			6.01	6.32	5.79	5.85	5.56	6.05			25.2867	23.7153	8.32123	6.14961
										5.45	5.67	5.43	5.15	5.12	5.46			6.01	5.99	5.89	5.67	6.02	5.79			15.6745	21.735	9.84038	17.884
										5.75	5.49	5.09	4.58	5.33	5.64			6.15	6.15	5.73	5.11	5.71	6.01			30.2321	15.0856	15.0592	15.9548
										5.16	5.59	6.05	4.54	5.51	6.43			5.59	5.99	6.21	4.94	5.83	6.53			23.6535	5.94019	8.57898	32.4783
										5.75	5.35	5.31	4.87	5.27	5.73			6.09	5.93	5.67	5.45	5.87	6.19			17.7943	29.3786	9.3341	19.1639
										5.71	5.55	5.32	4.55	4.89	5.14			5.92	6.28	5.61	4.82	5.57	5.59			157.076	20.4505	15.8061	11.6723
										5.44	5.53	5.78	5.09	5.49	5.81			5.73	6.01	5.97	5.69	5.97	5.93			12.538	24.8235	11.6157	9.82415
										5.54	5.19	5.92	4.78	5.31	6.23			5.83	5.83	6.03	5.44	5.91	6.44			16.6967	28.6526	9.70806	19.352
										5.28	5.51	5.45	4.85	5.17	5.81			5.66	5.92	6.17	5.47	5.77	6.01			12.0557	28.6254	12.7497	13.6206
										5.58	5.13	5.91	4.71	5.33	5.86			5.58	5.49	5.92	5.01	5.93	6.06			17.1665	19.2179	11.3885	13.5688
										5.55	5.62	5.57	5.55	5.23	5.65			5.93	6.18	5.92	5.94	5.77	5.98			15.6763	10.4074	13.7891	16.3413
										5.61	6.38	5.65	5.12	5.11	5.79			6.21	6.68	5.88	5.52	5.77	6.08			23.4867	38.7536	12.0571	14.7331
										5.39	5.31	5.39	4.69	5.23	5.55			5.88	5.74	5.94	5.33	5.93	5.83			30.8061	19.4952	14.2818	14.5828
										5.48	5.42	5.19	5.09	5.63	5.33			5.88	6.03	5.63	5.52	6.09	5.93			14.2917	46.8986	8.96538	10.9071
										5.88	5.77	5.39	4.99	5.19	5.91			6.27	6.12	5.74	5.38	5.51	6.27			47.3036	23.4779	12.2872	22.4332
										5.68	5.81	5.59	4.82	5.41	5.64			6.03	6.22	5.98	5.43	5.79	5.69			27.1463	21.7151	10.6986	18.8161
										5.36	5.35	5.32	5.24	5.63	5.93			5.85	5.93	6.02	5.65	6.07	6.02			11.3247	21.2395	10.5779	20.0079
										5.87	5.49	5.76	5.36	5.51	5.41			6.08	5.83	5.91	6.33	5.89	5.84			15.1144	16.9204	15.8337	12.923
										5.61	5.24	5.83	4.48	4.99	5.97			6.06	5.87	5.95	5.23	5.63	6.21			37.2417	16.1152	11.5366	20.9716
										5.58	5.42	5.51	4.63	5.23	5.21			6.05	6.01	5.78	5.43	5.55	5.79			9.34708	27.7003	12.5572	20.3924
										5.96	5.99	5.51	4.89	5.51	5.59			6.26	6.34	6.02	5.24	6.01	5.99			16.1842	16.403	13.7042	17.1718
										5.75	5.28	5.09	5.01	5.35	5.88			5.88	5.96	5.84	5.62	5.81	5.91			23.2261	44.2809	11.7896	21.0253
										5.59	5.92	5.89	5.17	5.25	5.25			6.05	6.29	6.01	6.01	5.54	5.88			23.1199	23.1853	13.1793	11.3202
										5.51	5.66	5.59	5.35	5.42	5.86			5.91	6.03	5.79	5.62	5.97	6.08			4.7065	39.382	10.3355	13.6747
										5.23	5.44	5.69	5.07	5.41	5.46			5.65	6.01	5.91	5.81	5.93	5.81			18.7117	28.6312	13.3896	11.5162
										5.67	5.41	5.27	5.09	5.73	6.09			5.93	6.08	5.82	5.79	6.21	6.13			16.7331	25.5541	12.0984	10.3033
										5.55	5.87	5.55	4.74	5.23	6.37			5.99	6.23	5.84	5.31	5.87	6.51			13.3667	28.4738	11.9827	18.1118
										5.34	5.79	5.85	4.99	5.33	5.62			5.45	6.19	6.14	5.49	5.89	5.78			49.1727	20.6645	11.3945	20.0276
										5.54	5.51	5.61	4.91	5.04	5.89			6.05	6.07	5.95	5.39	5.59	6.23			13.6371	22.0031	13.0283	30.4858
										5.73	5.65	6.01	5.05	5.55	5.56			6.04	6.13	6.17	5.43	5.91	5.98			15.058	11.2409	14.2346	12.1318
										5.35	5.42	5.22	5.53	5.75	5.58			5.77	5.75	5.78	5.64	6.07	5.85			32.5745	19.9165	14.8051	17.9776
										5.88	5.26	5.21	5.07	5.23	5.38			6.23	5.67	5.74	5.73	5.67	5.88			15.1899	20.5583	12.5113	15.2408
										5.51	5.83	5.57	4.72	5.34	5.81			5.85	6.15	6.14	5.25	5.65	6.06			11.8986	28.5363	14.2067	15.9302
										5.09	5.82	6.02	5.02	5.11	5.81			5.95	6.01	6.08	5.55	5.75	6.28			10.1229	52.9961	10.9987	24.8476
										5.49	5.63	6.25	4.98	5.51	5.65			6.08	6.17	6.31	5.58	5.97	6.13			13.9624	20.2911	15.1064	17.8698
										5.71	5.72	5.93	5.04	5.25	5.95			5.97	6.16	6.12	5.26	5.77	6.27			13.9222	53.5231	12.766	28.7976
										5.84	5.55	5.27	5.14	5.61	5.44			6.11	6.06	5.65	5.56	5.83	5.73			19.3171	51.2358	10.8584	18.6536
										5.49	5.51		5.01					5.93	5.91		5.53					14.4464	18.0526	21.9643	15.7658
																										9.20388	15.7596	12.8137	15.0841
																										12.6067	27.908	14.883	15.4992
																										23.0156	18.0731	10.9673	16.9529
																										11.8118	30.6794	16.015	17.8756
																										17.478	41.1251	13.845	12.6681
																										11.2577	27.8916	14.2775	13.2072
																										18.7763	23.0936	12.246	19.0361
																										6.74723	21.3107	21.0846	16.4188
																										15.1006	52.8768	10.9987	12.1962
																										15.1041	26.386	15.578	13.7293
																										12.0706	16.8212	10.5271	13.2565
																										3.89527	24.5951	9.53368	9.4493
																										12.3394	26.8619	14.8154	16.4827
																										9.84397	26.3499	12.1641	12.5871
																										13.9493	11.1117	15.3545	11.8702
																										9.03809	22.2169	9.3193	10.7035
																										10.2815	13.988	12.7132	14.3488
																										11.2501	19.9351	7.7272	14.5647
																										31.9626	18.9041	16.1351	15.4275
																										28.0558	23.5796	18.862	14.0623
																										15.9532	16.8305	12.0069
																										12.8328	42.1515	13.1695
																										11.3081	45.3673	13.6039
																										18.5588	20.9994	10.365
																										10.9658	19.7043	14.4254
																										14.0787	20.554	8.66422
																										15.8394	23.5091	15.5771
																										9.39942	19.4548	13.0545
																										12.4066	16.7823	8.98269
																										12.8765	25.9884	11.4894
																										16.3956	24.0666	13.8021
																										25.6251	43.0273	14.5734
																										15.599	37.8104	15.4556
																										24.2914	16.6767	12.0962
																										11.079	16.7459	33.0389
																										20.5031	25.0826	12.1938
																										12.853	15.9827	12.6436
																										15.5916	17.0372	12.4689
																										14.0632	26.3777	12.5163
																										11.6328	28.5973	18.7386
																										11.6779	48.4349	9.43608
																										18.8951	25.2743	14.1388
																										16.3875	37.3173
																										21.0741	16.7416
																										14.3057	14.4692
																										15.1097	17.5627
																										12.478	20.9703
																										17.0523	39.8033
																										9.25461	33.6794
																										13.8434	13.324
																										8.66287	14.0339
																										22.0974	14.971
																										11.6088
																										9.06915
																										14.2654
																										17.6548
																										11.433
																										10.7281
																										12.537
																										14.2749
																										20.2587
																										17.2837
																										13.4065
																										14.5587
																										17.7626
																										27.2398
																										11.2329
																										15.9439
																										14.4905
																										11.7465
																										18.3853
																										14.2385
																										10.9925
																										12.5355
																										31.184
																										14.2558
																										18.7568
																										18.2123
																										17.734
																										10.2823
																										11.2477
																										22.8326
																										15.9058
																										12.2679
																										13.3263
																										14.3283
																										26.9718
																										10.6801
																										17.0606
																										16.3774
																										18.5004
																										10.4391
																										7.14295
																										19.824
																										13.6884
																										16.2656
																										29.1195
																										18.1274
																										15.5811
																										15.0399
																										16.3961
																										14.7865
																										16.8367
																										17.3891
																										16.9982
																										20.3454
																										25.8719
																										16.6741
																										15.8107
																										16.1506
																										19.5822
																										21.4999
																										18.3414
																										13.1147
																										14.2866
																										18.239
																										10.0902
																										16.3777
																										22.2
																										14.9126
																										16.2686
																										14.226
																										14.8153
																										9.14763
																										12.9794
																										6.87682
																										16.3312
																										11.5296
																										12.1603
																										13.1155
																										16.624
																										13.1126
																										16.9994
																										8.80485
																										18.1169
																										10.4569
																										21.1453
																										15.7974
																										9.95502
																										16.8776
																										10.8391
																										23.1154
																										11.9206
																										14.9756
																										13.9654
																										12.7966
																										13.5898
																										11.4948
																										11.0648
																										17.1736
																										3.65403
																										14.5124
																										15.3338
																										12.6709
																										12.5844
																										4.97786
																										18.1747
																										11.1176
																										12.2381
																										33.2803
																										18.7832
																										31.257
																										12.9239
																										20.8395
																										13.6876
																										19.3806
																										18.2239
																										29.0589
																										15.9713
																										14.9691
																										17.8075
																										18.3089
																										17.0174
																										23.0811
																										16.0303
																										17.121
																										19.5778
																										39.5122
																										10.2223
																										19.5143
																										24.4491
																										19.8986
																										18.7373
																										28.1162
																										15.5195
																										14.1888
																										14.6144
																										19.1526
																										13.0318
																										13.4108
																										20.8727
																										13.0092
																										14.7562
																										20.5803
																										13.4266
																										61.8753
																										13.985
																										16.3091
																										26.7015
																										15.8043
																										16.0922
																										14.046
																										23.3027
																										24.6296
																										19.9937
																										15.7206
																										21.8873
																										18.3959
																										18.1473
																										24.9473
																										36.5483
																										11.9164
																										13.6284
																										15.6497
																										16.8002
																										13.8092
																										11.9279
																										19.0166
																										28.6813
																										44.3493
																										27.0674
																										21.2026
																										14.2952
																										23.1976
																										20.7812
																										19.5365
																										18.1765
																										19.5239
																										17.6303
																										14.9039
																										23.4162
																										22.6422
																										17.5745
																										19.1711
																										18.7807
																										24.0174
																										20.57
																										14.8493
																										18.8017
																										17.6626
																										13.5983
																										24.0105
																										19.6062
																										18.7577
																										26.9393
																										22.1903
																										22.9423
																										25.6992
																										23.4841
																										16.2105
																										34.5827
																										19.4507
																										19.9451
																										19.195
																										17.3454
																										16.4787
																										17.1918
																										24.9789
																										23.4037
																										21.0827
																										19.0585
																										20.1234
																										20.0215
																										13.3955
																										10.7027
																										16.4765
																										15.069
																										33.3749
																										12.5309
																										15.94
																										20.349
																										17.9471
																										21.5248
																										25.5938

## Sheet: S1
S1 Fig
Quart 1	Quart 2	Quart 3	Quart 4
26	48	57	26
26	20	13	13
1	35	20	53
1	38	30	15
45	4	48	37
51	39	48	26
27	39	51	16
42	36	17	33
17	42	18	17
58	39	25	12
1	47	25	31
1	37	26	65
46	51	20	26
21	23	10	46
40	48	51	14
8	27	41	26
12	37	34	50
25	46	35	54
32	42	40	20
37	26	41	36
42	13	24	23
29	18	24	27
32	48	47	51
30	49	40	48
41	43	7	19
39	43	44	46
44	53	25	33
49	30	22	35
45	49	21	20
41	20	54	19
17	36	40	19
45	29	14	26
19	23	63	11
20	37	27	49
17	43	42	49
21	9	39	41
15	37	54	30
38	38	31	56
39	48	50	61
44	25	46	40
39	17	30	24
36	22	29	24
41	43	40	57
23	38	41	19
30	27	49	22
48	30	17	19
44	19	23	26
18	24	20	50
34	52	20	34
18	45	22	40
30	58	27	19
49	22	47	13
54	46	47	16
11	21	31	15
59	15	31	48
22	49	42	34
31	50	42	34
26	43	32	34
17	26	24	16
40	20	43	20
60	32	50	41
60	21	50	24
40	38	39	9
40	17	39	9
39	21	47	31
44	32	46	12
27	32	49	40
36	48	15	58
38	12	43	24
25	17	26	29
44	42	28	35
34	43	46	35
42	11	20	44
37	52	38	40
17	38	40	24
14	35	34	14
45	32	22	42
25	34	34	23
44	34	37	44
57	22	37	45
33	39	44	30
34	11	47	33
34	29	19	46
36	28	19	34
41	29	23	34
48	50	15	40
27	54	11	32
21	57	27	25
19	49	41	32
53	36	20	45
24	40	33	59
18	20	48	14
28	13	23	41
48	33	50	57
43	18	16	57
17	44	31	35
44	44	31	49
31	48	30	38
29	34	43	15
29	40	47	32
17	22	19	32
30	30	49	48
44	14	22	57
20	40	31	12
36	54	31	45
42	2	27	26
14	29	40	53
8	34	47	53
36	38	47	25
40	7	39	17
27	56	39	4
59	20	30	28
48	20	7	30
44	28	44	15
18	16	49	46
18	29	35	23
13	19	45	26
50	21	40	47
37	48	30	33
47	25	9	26
31	13	44	49
27	20	18	26
41	20	42	46
50	37	55	16
25	37	45	11
30	45	28	34
21	18	28	34
8	34	18	53
38	23	38	41
12	10	53	54
12	26	41	67
33	26	8	67
53	44	33	2
53	53	29	10
24	36	19	41
47	34	27	12
25	12	40	43
25	12	27	48
47	25	38	45
43	39	30	27
46	35	30	13
28	35	21	44
40	27	21	46
40	27	60	46
17	35	25	16
26	14	14	34
38	28	34	40
60	30	24	44
17	32	3	44
20	16	31	39
17	16	30	34
39	32	34	24
46	33	33	11
50	19	7	29
27	53	38	16
50	39	42	2
31	44	59	48
37	35	17	48
29	24	22	39
37	19	40	49
48	22	16	17
20	22	16	12
44	42	71	29
53	19	28	27
33	12	39	59
36	34	34	38
33	41	35	58
37	41	35	21
37	43	10	36
51	24	40	14
30	26	12	14
22	32	43	4
36	39	44	22
35	11	34	28
8	43	46	38
51	40	43	43
32	42	35	43
20	35	44	23
25	39	24	27
39	33	44	25
48	37	5	42
30	27	26	8
38	27	50	19
43	27	36	3
53	44	11	18
25	57	32	18
25	51	23	8
40	39	23	21
59	50	23	17
46	41	46	61
42	43	21	26
57	17	21	20
38	39	46	47
23	21	20	4
23	13	44	13
13	51	14	27
43	53	37	18
48	21	25	5
20	43	9	48
14	41	46	21
14	23	31	15
35	23	47	3
19	19	37	20
17	25	17	2
47	24	17	6
29	46	15	3
16	31	38	6
11	15	60	4
22	21	60	7
19	33	31	1
13	54	42	19
44	17	42	18
54	47	48	21
13	59	27	2
22	51	46	5
24	50	46	12
44	50	23	5
30	31	23	6
18	18	18	4
55	50	29	12
21	14	44	2
18	38	16	19
24	52	36	3
48	21	29	2
14	46	25	7
14	18	18	6
46	21	44	10
31	21	44	1
48	57	24	11
12

## Sheet: S2
S2 Fig panel A				S2 Fig panel B
Birth	START1			Bin Diameter
6.73	6.79			(Lower)	Diff.	Diff.	Diff.	Diff.	Diff.	Diff.	Diff.	Diff.	Diff.	Diff.	Diff.	Diff.	Diff.	Diff.	Diff.	Diff.	Diff.	Diff.	Diff.	Diff.	Diff.
6.25	6.43			um	Number	Number	Number	Number	Number	Number	Number	Number	Number	Number	Number	Number	Number	Number	Number	Number	Number	Number	Number	Number	Number
6.35	6.53			0	0	0	0	0	0	0	0	0	0	0	0	0	0	0	0	0	0	0	0	0	0
6.21	6.44			1.97896	0	0	0	0	0	0	0	0	0	0	0	0	0	0	0	0	0	0	0	0	0
5.87	6.43			2.49334	0	0	0	0	0	0	0	0	0	0	0	0	0	0	0	0	0	0	0	0	0
5.81	6.39			2.85385	0	0	0	0	0	0	0	0	0	0	0	0	0	0	0	0	0	0	0	0	0
6.13	6.13			3.14128	2	7	20	3	19	22	15	14	28	5	12	10	0	8	8	12	18	4	6	5	9
6.55	6.55			3.38398	16	7	43	30	39	22	31	30	48	15	20	15	15	27	27	48	33	30	23	23	27
6.09	6.21			3.59611	13	13	38	23	29	38	38	12	44	16	13	27	10	16	16	18	46	29	19	22	30
5.81	5.91			3.78535	10	22	27	22	19	34	18	20	22	21	24	29	11	14	14	20	20	20	10	21	24
5.99	6.22			3.95776	14	38	25	17	16	45	24	8	28	40	9	24	7	12	12	20	26	24	12	13	15
6.38	6.38			4.11633	13	40	25	14	25	56	26	4	36	44	23	44	7	4	4	34	20	22	25	29	15
5.95	6.21			4.26355	31	53	32	31	40	94	88	20	90	31	38	124	11	16	16	23	84	20	40	18	19
5.39	5.79			4.40124	18	79	77	107	54	117	141	43	180	52	37	314	14	19	19	59	143	46	109	43	31
6.21	6.29			4.53051	36	119	127	166	128	192	260	128	246	83	49	493	40	68	68	154	311	141	268	96	58
5.71	6.31			4.65309	67	158	157	246	201	228	255	231	328	102	104	599	96	103	103	224	488	203	340	128	89
5.77	6.19			4.76953	113	250	235	338	287	309	403	335	384	169	129	764	145	143	143	365	617	323	420	241	122
6.34	6.44			4.88054	144	277	290	407	388	350	431	367	418	217	143	769	204	197	197	429	657	400	562	309	159
6.41	6.41			4.98673	175	345	344	412	392	365	513	489	546	256	183	777	257	247	247	537	639	476	557	399	177
6.21	6.29			5.08833	174	335	325	351	330	405	458	464	492	217	219	713	236	294	294	463	613	454	615	335	197
4.94	5.45			5.18626	174	310	332	375	349	443	447	417	476	282	231	743	224	260	260	455	558	464	587	280	198
6.72	6.75			5.28062	193	330	306	344	314	379	438	398	430	239	190	666	262	232	232	460	570	463	544	315	201
6.27	6.43			5.37173	193	299	263	299	328	324	407	395	452	183	218	775	255	262	262	426	626	416	593	319	174
6.45	6.45			5.45964	153	316	266	331	309	350	460	432	424	224	222	684	219	224	224	394	636	397	513	358	165
6.57	6.63			5.54501	160	299	294	345	291	359	449	467	460	232	196	698	249	229	229	425	638	366	477	352	140
6.16	6.16			5.62783	144	251	285	322	343	341	359	378	408	218	218	691	193	210	210	429	636	409	529	303	179
5.97	6.14			5.70828	146	280	272	301	317	324	355	409	444	210	209	686	202	202	202	378	581	373	512	323	196
5.85	6.31			5.78557	150	267	291	286	285	293	356	334	432	244	159	555	182	177	177	326	571	389	446	342	161
5.54	6.13			5.86252	135	279	259	268	273	280	305	366	394	198	205	533	195	170	170	328	496	373	427	310	172
6.33	6.37			5.9375	159	255	236	261	241	287	272	336	318	163	172	482	215	189	189	318	480	348	414	240	153
6.37	6.45			6.00888	128	240	230	249	222	232	274	316	334	184	162	480	172	169	169	238	499	274	374	232	165
6.07	6.27			6.08031	110	224	237	196	226	201	299	262	294	157	134	443	145	153	153	288	401	263	346	216	159
6.25	6.43			6.14843	115	217	200	183	205	195	261	271	250	180	137	471	147	142	142	262	367	219	307	212	139
5.73	6.12			6.21671	111	140	177	160	169	197	216	238	202	133	119	380	145	112	112	259	376	211	296	184	145
6.43	6.43			6.28353	82	128	169	138	153	167	232	224	244	158	118	308	134	125	125	194	335	209	278	190	130
6.41	6.43			6.34737	69	124	162	139	141	146	150	221	208	122	100	350	115	137	137	151	323	183	234	155	133
5.95	6.43			6.41151	78	133	136	113	138	121	157	189	202	108	104	264	102	83	83	152	320	152	237	163	144
6.08	6.25			6.47287	75	138	111	122	130	135	166	184	160	86	94	261	107	93	93	141	216	158	209	166	107
6.21	6.24			6.53457	87	119	108	98	145	118	106	146	154	81	102	169	118	87	87	146	244	156	174	130	129
6.41	6.59			6.59367	60	90	112	72	98	129	114	150	142	91	95	227	84	74	74	132	254	127	195	101	107
6.57	6.57			6.65317	58	102	102	101	114	118	75	123	86	60	83	139	71	58	58	126	212	142	130	101	97
6.29	6.29			6.71162	61	105	80	64	105	98	91	124	108	75	86	159	70	57	57	98	158	108	159	75	90
6.25	6.47			6.76768	56	94	106	75	68	62	76	107	84	76	72	139	64	48	48	95	151	100	116	103	71
6.14	6.19			6.8242	43	73	75	60	97	59	59	79	104	88	49	126	65	80	80	85	127	85	101	66	68
6.11	6.63			6.87845	39	49	65	57	59	49	60	105	74	60	61	129	59	70	70	85	105	82	95	58	61
6.52	6.58			6.93318	38	63	72	45	63	44	46	75	70	84	38	69	54	46	46	55	96	97	112	72	54
5.54	6.13			6.98575	38	42	45	44	58	55	47	65	68	55	55	61	46	34	34	53	96	77	79	57	48
6.23	6.45			7.03883	36	47	40	37	42	53	49	48	74	44	38	89	32	37	37	48	84	73	78	59	58
5.09	5.97			7.09113	37	32	60	31	56	49	33	60	64	37	51	97	34	38	38	55	77	67	68	36	65
5.68	6.41			7.14141	15	31	35	25	36	46	29	40	62	42	33	52	53	45	45	47	77	55	93	34	43
6.16	6.55			7.19223	16	28	42	29	30	45	18	42	56	44	33	66	37	26	26	33	63	36	61	49	49
6.45	6.47			7.24112	20	11	45	23	33	42	14	34	56	40	46	47	24	14	14	46	58	48	72	29	52
4.84	5.97			7.29056	15	15	48	21	43	23	29	30	28	37	47	72	28	22	22	41	55	46	65	27	40
6.12	6.36			7.33816	18	31	54	10	43	33	24	30	50	34	24	62	24	19	19	37	46	35	60	9	53
6.11	6.33			7.38632	16	33	26	12	29	30	20	38	34	30	38	36	22	20	20	32	40	20	32	21	24
5.95	6.23			7.43385	14	29	18	14	30	23	19	26	36	33	31	67	17	15	15	26	44	26	61	27	31
5.92	6.57			7.47965	17	17	28	11	40	28	19	35	38	18	27	52	14	22	22	31	49	22	34	28	36
5.58	6.09			7.52602	7	9	31	7	37	18	10	32	34	24	25	45	25	19	19	26	64	29	41	19	27
6.23	6.31			7.57071	12	30	24	5	23	22	11	16	28	19	19	37	20	17	17	25	59	35	45	20	35
5.77	6.25			7.61598	10	8	13	9	21	24	19	32	30	18	18	49	8	12	12	24	29	18	41	20	31
5.15	5.91			7.66071	16	13	21	18	25	31	17	16	18	32	25	22	10	21	21	22	33	20	55	16	19
6.34	6.34			7.70386	12	26	25	11	19	26	8	12	18	16	22	35	12	10	10	25	31	30	21	13	28
5.28	5.98			7.74759	5	17	18	11	21	24	10	22	22	21	15	29	13	8	8	29	39	16	27	20	21
5.74	6.25			7.78979	11	11	21	12	16	23	11	34	12	12	7	15	11	11	11	20	25	12	16	15	28
5.99	6.34			7.83256	10	17	18	12	23	25	12	20	18	20	13	14	13	13	13	22	20	14	21	18	15
5.72	6.35			7.87385	5	17	18	5	14	16	4	22	12	18	25	24	8	12	12	10	37	14	19	19	18
5.58	6.25			7.91573	0	14	21	7	6	26	10	26	10	15	15	12	12	17	17	24	22	24	23	16	29
5.28	6.09			7.95717	5	16	12	4	12	10	2	10	10	23	10	29	6	15	15	16	25	8	25	9	20
5.89	6.33			7.99719	3	10	13	2	17	17	4	16	8	20	21	11	4	10	10	10	22	18	27	10	18
6.15	6.45			8.03779	2	14	11	3	10	17	6	14	8	17	6	19	4	7	7	16	22	16	23	14	8
6.31	6.34			8.07702	5	6	11	2	14	15	6	12	14	15	13	15	17	10	10	12	25	16	27	14	18
5.66	6.42			8.11683	2	14	4	2	12	14	2	10	14	4	11	2	6	10	10	10	8	14	8	6	9
6.19	6.47			8.1553	6	4	15	7	14	16	4	4	4	7	7	14	2	4	4	8	18	16	23	13	17
6.45	6.58			8.19436	6	8	10	7	12	14	4	12	4	8	14	9	10	9	9	10	23	10	21	11	8
5.69	6.31			8.23305	2	5	7	0	2	14	4	4	12	19	12	14	3	9	9	4	13	10	12	11	17
5.54	6.07			8.27044	5	8	9	2	4	20	2	4	10	15	7	14	12	7	7	4	11	6	4	10	13
6.37	6.51			8.30843	4	5	2	3	10	2	6	8	6	3	10	12	3	7	7	6	2	8	10	10	8
6.07	6.43			8.34516	8	8	6	0	8	6	0	6	4	7	9	9	2	2	2	2	20	8	8	4	14
5.63	6.09			8.38247	4	7	9	5	8	15	0	8	12	6	10	7	9	2	2	4	4	12	12	6	8
5.51	6.13			8.41945	6	12	2	6	4	8	2	0	4	7	4	7	4	3	3	8	13	6	10	5	12
5.89	6.47			8.45522	0	15	6	2	6	6	4	6	4	6	7	5	2	4	4	4	15	4	4	2	10
5.51	6.15			8.49158	4	2	6	2	10	8	8	4	4	4	8	4	2	2	2	2	9	8	6	6	7
5.85	6.48			8.52674	5	2	6	0	8	4	0	2	6	4	0	4	0	2	2	6	10	6	2	4	9
5.67	6.22			8.5625	3	8	6	2	0	4	0	4	0	5	7	4	4	2	2	8	4	6	6	0	7
5.48	6.12			8.59709	2	12	6	2	2	4	2	6	2	5	5	0	5	0	0	4	8	4	6	2	10
5.61	6.39			8.63226	5	9	2	0	0	8	0	4	4	0	4	2	2	7	7	10	8	4	8	2	4
6.17	6.55			8.66715	2	2	2	0	0	4	0	4	0	3	4	2	0	2	2	0	4	6	6	4	4
6.33	6.56			8.70091	0	0	0	0	0	0	0	0	0	0	0	0	0	0	0	0	0	0	0	0	0
6.53	6.61
5.82	6.14				4052	7313	7507	7576	7948	8596	9400	9729	10742	5991	5353	16495	5461	5403	5403	9672	15003	9659	12671	7743	5481
5.91	6.63
6.35	6.56
6.59	6.61
5.69	6.33
6.34	6.41
5.56	6.12
6.57	6.58
5.98	6.45
6.12	6.44
5.94	6.42
6.63	6.65
5.92	6.34
6.03	6.32
6.54	6.57
5.71	6.02
5.81	6.24
5.85	6.38
5.99	6.16
5.99	6.34
6.14	6.34
6.04	6.32
5.53	6.39
5.25	6.11
5.95	6.23
5.68	6.28
5.78	6.19
6.18	6.53
5.81	6.62
6.09	6.36
6.27	6.37
6.18	6.41
6.34	6.48
5.57	6.16
6.25	6.39
5.64	6.22
6.04	6.53
5.93	6.28
6.32	6.68
5.68	6.58

## Sheet: S3
S3 Fig panel A						S3 Fig panel B						S3 Fig panel C						S3 Fig panel D						S3 Fig panel E
rpl1b						rpl42a						tif3						apn1							rpl1B	apn1
Birth	START1	START2	START3			Birth	START1	START2	START3			Birth	START1	START2	START3			Birth	START1	START2	START3			Bin Diameter
4.77	5.57	5.67	5.75			4.98	5.42	5.47	5.53			5.33	6.74	6.87	7.02			6.81	8.65	8.63				(Lower)	Diff.	Diff.
4.72	5.49	5.64	5.75			4.55	5.38	5.36	5.35			5.93	7.01	7.07	7.15			7.81	8.61	8.83				um	Number	Number
4.72	5.71	5.75	5.76			4.35	5.31	5.41	5.62			6.45	7.02	7.51	7.67			6.58	8.06	8.07	8.12			0	0	0
4.93	5.62	5.75	5.93			4.83	5.52	5.61	5.67			5.99	7.22	7.35	7.39			8.87						1.97456	0	0
5.05	5.47	5.56	5.72			4.54	5.15	5.17	5.28			6.19	7.29	7.46	7.61			7.29						2.4879	0	0
4.75	5.58	5.74	5.85			4.45	5.23	5.25	5.44			5.91	6.98	7.18	7.54			5.89						2.84758	0	0
4.4	5.45	5.51	5.54			4.58	5.33	5.35	5.53			6.23	6.99	7.21	7.36			6.51	7.99	7.93	8.08			3.13481	778	0
4.49	5.45	5.54	5.77			4.91	5.49	5.49	5.53			6.39	6.98	7.16	7.19			6.77	8.15	8.37				3.37674	3575	30
4.69	5.58	5.51	5.66			5.09	5.58	5.74	5.75			6.58	7.01	7.19	7.42			6.68	7.73	8.12				3.58822	6080	15
4.34	5.48	5.57	5.68			5.08	5.57	5.55	5.66			6.83	7.19	7.22	7.27			5.79	8.25					3.77734	7079	20
4.59	5.42	5.6	5.81			5.01	5.53	5.57	5.64			5.86	6.63	6.87	7.07			6.62	8.39					3.94921	7057	16
3.89	5.51	5.4				5.55	5.91	5.98	5.95			6.32	7.18	7.19	7.24			6.47						4.1073	5966	5
5.7	5.73	5.79	5.93			5.04	5.66	5.72	5.79			6.67	7.25	7.71	8.11			6.38	7.49	8.39				4.25407	5980	18
5.02	5.72	5.8	5.73			4.69	5.19	5.34	5.54			6.19	7.33	7.35	7.59			8.04	8.52	8.56	8.73			4.39169	5373	14
4.98	5.66	5.7	5.71			4.88	5.21	5.33	5.38			5.85	7.01	7.15	7.43			7.12						4.52087	5317	30
5.12	5.56	5.65	5.7			4.81	5.43	5.41	5.48			6.49	7.09	7.39	7.71			7.77	7.94	8.63	8.97			4.64307	5067	29
4.53	5.27	5.43	5.49			4.72	5.42	5.48	5.55			6.34	6.96	7.11	7.33			8.47	8.82	8.82	8.96			4.75915	4453	38
5.17	5.37	5.88	5.96			4.79	5.48	5.53	5.57			5.67	6.61	6.67	7.13			10.14						4.86983	4060	54
5.22	5.62	5.73	5.77			5.26	5.77	5.82	5.78			6.97	7.49	7.99	8.29			6.95	8.46					4.97569	3446	93
4.74	5.77	5.85	5.87			4.79	5.36	5.46	5.55			6.33	6.71	6.82	7.09			7.53	8.46	8.65	9.05			5.07724	2933	82
4.95	5.41	5.54	5.73			4.91	5.43	5.57	5.55			5.81	6.56	6.67	6.98			6.67	7.69	8.12	8.17			5.17511	2320	101
5.52	5.64	5.74	5.79			4.86	5.34	5.39	5.47			6.99	7.32	7.41	7.77			7.08	7.77	7.85	8.19			5.26918	1749	102
4.54	5.41	5.52	5.63			5.11	5.44	5.54	5.56			6.15	7.27	7.43	7.51			6.53	8.14	8.67				5.36001	1678	132
5.69	5.78	5.86	5.95			5.03	5.37	5.43	5.48			7.49	7.73	7.77	7.81			6.63						5.44787	1499	144
5.02	5.62	5.73	5.81			5.11	5.66	5.67	5.58			6.33	7.52	7.55	7.71			7.68	8.37	8.61	8.81			5.53297	1363	135
4.75	5.37	5.54	5.62			5.25	5.69	5.64	5.63			5.65	6.59	6.87	7.43			7.44						5.61554	1078	135
4.94	5.68	5.75	5.75			4.81	5.55	5.59	5.67			5.89	6.73	6.98	7.31			8.11						5.69575	899	157
5.06	5.82	5.86	5.94			5.01	5.54	5.47	5.56			6.09	7.12	7.77	7.83			6.42	7.69	8.34				5.77414	942	141
4.73	5.64	5.71	5.71			4.47	5.45	5.47	5.56			5.79	6.81	7.76	7.82			7.24	8.18	8.49				5.84953	770	146
4.74	5.61	5.68	5.77			5.03	5.61	5.68	5.68			6.63	7.16	7.68	7.71			6.27	7.86	8.28				5.92302	706	132
5.16	5.75	5.86	5.92			4.83	5.31	5.37	5.51			6.51	6.89	7.13	7.26			7.17	8.03					5.99651	521	121
5.13	5.63	5.72	5.79			4.57	5.12	5.19	5.33			5.58	7.08	7.21	7.47			6.89						6.06651	464	109
4.83	5.48	5.57	5.67			4.98	5.51	5.51	5.53			6.43	6.86	7.02	7.32			8.29	8.37	8.74	9.08			6.13492	392	140
5.53	6.01	6.01	6.05			4.81	5.48	5.55	5.58			6.07	6.93	7.09	7.59			9.58	10.28	10.34				6.2035	428	138
4.77	5.35	5.53	5.73			5.18	5.67	5.72	5.81			6.15	7.73	7.84	7.94			7.41						6.26898	307	134
5.14	5.53	5.56	5.58			4.38	5.29	5.44	5.55			7.12	7.53	7.63	7.69			7.68						6.33312	293	108
5.03	5.68	5.68	5.76			4.66	5.25	5.37	5.41			7.35	7.46	7.57	7.56			7.69						6.39754	279	135
4.84	5.55	5.63	5.69			4.62	5.37	5.42	5.45									6.53	7.78	8.21				6.45916	200	133
						4.95	5.49	5.52	5.62									7.27	8.55	8.76				6.51963	128	112
						5.25	5.62	5.67	5.69									6.61	7.59	7.83	7.93			6.58047	164	105
						4.51	5.33	5.37	5.51									9.12	9.68	9.72				6.63876	150	94
																								6.69604	87	95
																								6.75375	107	100
																								6.80913	129	90
																								6.86361	93	88
																								6.91858	57	98
																								6.97137	79	71
																								7.02338	56	72
																								7.07463	64	66
																								7.1264	43	70
																								7.17619	14	73
																								7.2253	21	41
																								7.27496	28	61
																								7.32276	21	69
																								7.36994	14	49
																								7.41769	36	49
																								7.46368	21	30
																								7.50912	21	43
																								7.55513	43	24
																								7.59948	14	47
																								7.64332	0	38
																								7.68774	0	22
																								7.73059	0	33
																								7.77296	7	28
																								7.81488	0	23
																								7.85739	14	27
																								7.89842	7	20
																								7.93903	0	23
																								7.98023	7	23
																								8.02002	21	18
																								8.05941	7	14
																								8.0994	0	15
																								8.13803	0	13
																								8.1763	7	4
																								8.21516	7	18
																								8.25272	0	7
																								8.28994	7	14
																								8.32775	7	15
																								8.36431	7	23
																								8.40055	14	10
																								8.43738	0	10
																								8.47299	0	10
																								8.50832	0	5
																								8.54335	0	10
																								8.57896	0	8
																								8.61342	0	5
																								8.64761	0	10
																								8.68237	0	0

[truncated: 5 more sheets: S4, S5, S6, S7, S8]
